# Supplementary material for: Longitudinal Assessment of Global and Regional Rate of Grey Matter Atrophy in 1,172 Healthy Older Adults: Modulation by Sex and Age
Source: PLoS One. 2014 Dec 3;9(12):e114478. doi: 10.1371/journal.pone.0114478 (PMC4255026; doi:10.1371/journal.pone.0114478)
Supplement: Table S1 — Raw data of the study sample. (XLSX) [file pone.0114478.s001.xlsx]

## Sheet: GM rates
Subject	Sex	Handedness	Years of education	Years of education centered	MMSE score	Hypertension	Smooking Statut	CES-D score	Cholesterolemia	Fasting plasma glucose	Age baseline	Age baseline centered	Age baseline centered square	GM baseline	GM baseline centered	TIV baseline	TIV baseline centered	MRI delay	Rate GM	HIP baseline	Rate HIP	Rate Amygdala	Rate Angular	Rate Calcarine	Rate Caudate	Rate Cerebelum 10	Rate Cerebelum 3	Rate Cerebelum 4 5	Rate Cerebelum 6	Rate Cerebelum 7b	Rate Cerebelum 8	Rate Cerebelum 9	Rate Cerebelum Crus1	Rate Cerebelum Crus2	Rate Cingulum Ant	Rate Cingulum Mid	Rate Cingulum Post	Rate Cuneus	Rate Frontal Inf Oper	Rate Frontal Inf Orb	Rate Frontal Inf Tri	Rate Frontal Med Orb	Rate Frontal Mid	Rate Frontal Mid Orb	Rate Frontal Sup	Rate Frontal Sup Medial	Rate Frontal Sup Orb	Rate Fusiform	Rate Heschl
20005	WO	RH	9	-0.77901	28	YE	NS	12	5.39	5.52	68.2875	-3.91122	15.2976	475.558	-34.2804	1234.9	-122.68	3.56468	0.255282	6.96658	0.0188888	0.0108664	0.0308996	-0.0384545	0.0249797	0.0142343	0.0122583	-0.00953277	0.0651794	-0.00497814	-0.0528925	0.0178123	0.0965644	-0.0865645	0.053266	-0.0265269	-0.000700006	0.029813	-0.0259814	-0.0391702	-0.00620905	-0.0524007	-0.0425206	-0.088459	-0.0594357	0.0270819	-0.0769676	-0.0227601	-0.00392815
20022	ME	RH	5	-4.77901	29	YE	NS	15	4.46	5.27	76.8296	4.63087	21.445	589.416	79.5776	1533.84	176.258	4.02464	-3.00847	7.32446	-0.0976468	-0.00950768	0.0235829	-0.142116	0.0142077	-0.00675298	-0.0155725	-0.0364949	-0.0941	0.044371	0.0775857	-0.00578437	-0.156564	-0.0140442	-0.0622937	-0.0766699	-0.0277983	-0.111371	-0.0376618	-0.0560683	-0.0469326	0.0114081	-0.139795	-0.087481	-0.0321524	0.0278889	-0.0169124	-0.0467303	-0.00680441
20023	WO	RH	12	2.22099	28	YE	NS	1	5.5	4.94	76.4928	4.29412	18.4394	488.734	-21.1044	1286.62	-70.9592	4.51198	-6.02175	5.86967	-0.0596967	0.0140621	-0.138413	-0.0578975	-0.137268	0.0117788	0.00122071	-0.00531714	-0.067373	-0.0592972	-0.0775738	-0.0209505	-0.272209	-0.354819	-0.0966371	-0.109516	0.0077169	-0.102694	-0.0246091	-0.0977598	-0.150828	-0.0333565	-0.422634	-0.0699204	-0.20067	-0.136639	-0.0601399	-0.103693	-0.0453769
20030	WO	RH	5	-4.77901	30	YE	NS	20	6.15	4.76	76.1314	3.93272	15.4663	514.186	4.34764	1288.16	-69.4192	4.04381	-3.69058	6.59198	0.00560779	0.0125029	-0.00668484	-0.0245565	-0.0643369	0.00810709	-0.00573996	-0.0123142	-0.0758299	-0.0516612	-0.0300384	-0.0391699	-0.0632999	-0.149723	0.00356125	-0.018299	-0.0177099	0.0238333	-0.0340956	-0.0851453	-0.0736684	-0.050939	-0.230209	-0.0531122	-0.215167	-0.271123	-0.0497776	-0.0500894	-0.014916
20031	WO	RH	9	-0.77901	29	NO	NS	8	5.61	4.17	75.4442	3.24552	10.5334	521.602	11.7636	1387.84	30.2628	3.96715	-1.90187	6.94135	-0.131749	-0.0226404	-0.0884704	-0.0216976	-0.011293	0.00155681	0.0131687	0.00882022	-0.0221585	-0.0464481	-0.112922	-0.0619402	-0.0274043	-0.139258	-0.0178622	-0.00770105	0.00898137	0.0203974	0.00427663	-0.0350414	-0.0591868	0.0326712	-0.000111365	-0.00215732	0.150706	0.169911	0.0406291	-0.0647574	0.0052469
20032	ME	RH	9	-0.77901	28	YE	NS	10	6.18	5.19	78.0287	5.83005	33.9895	541.463	31.6246	1564.43	206.854	3.96715	-4.08127	7.14712	-0.177255	-0.0211159	-0.0337663	-0.14378	-0.126055	0.00682032	0.00180566	-0.0117933	-0.100254	0.0614149	0.161638	-0.0128782	-0.00998768	0.161024	-0.0313568	-0.0973314	-0.0394574	-0.188201	-0.0541531	-0.104756	-0.0994147	-0.0406354	-0.0723749	-0.0819915	-0.188798	-0.0432437	-0.0603841	-0.113989	-0.00494197
20033	WO	RH	16	6.22099	29	YE	NS	8	4.63	5.17	73.8097	1.61102	2.5954	464.14	-45.6984	1308.91	-48.6702	3.52635	-0.67662	5.52121	-0.0502128	0.00485255	-0.0654207	-0.0438722	0.0101626	-0.0044742	0.00643112	0.0331573	-0.0236122	-0.038769	-0.0894548	0.0226495	-0.00758546	-0.0468856	-0.0297982	-0.10913	-0.00689622	-0.0675841	-0.0170364	-0.0502737	-0.030362	0.00299346	-0.0428358	-0.0679161	-0.0414654	-0.0115994	-0.0103514	0.0679902	0.00269026
20035	WO	RH	5	-4.77901	30	YE	NS	0	5.84	4.35	77.6838	5.48508	30.0861	458.342	-51.4964	1212.66	-144.914	3.98631	-5.13633	6.50527	-0.16518	-0.0332272	-0.0887553	-0.0861419	-0.0449707	-0.00706094	-0.0131648	-0.0192876	-0.0995733	-0.0319103	-0.046736	-0.0537805	-0.10204	-0.17061	-0.0873098	-0.0628694	-0.00967687	-0.0944398	-0.0680286	-0.107919	-0.116633	-0.076693	-0.0947546	-0.0854568	-0.163799	-0.109229	-0.0621403	-0.118847	-0.0132052
20045	WO	RH	17	7.22099	27	NO	NS	6	6.26	4.18	73.243	1.04429	1.09054	543.647	33.8086	1439.07	81.4878	3.98631	-7.88599	6.97648	-0.0354275	-0.00578078	-0.122737	-0.102519	-0.0678121	-0.00302488	0.00391317	-0.0289732	-0.0430401	-0.0127323	-0.0581807	-0.0184505	-0.118133	-0.155542	-0.0915218	-0.101129	-0.0105752	-0.105463	-0.0706667	-0.131958	-0.165286	-0.0547585	-0.377592	-0.0511618	-0.364547	-0.193206	-0.0847334	-0.129751	-0.0251241
20052	ME	RH	9	-0.77901	27	YE	NS	2	6.07	6.32	72.8241	0.625398	0.391123	569.429	59.5906	1598.12	240.537	3.67967	-0.671799	7.53408	-0.0598174	0.00992344	-0.0689004	0.0874998	-0.0449402	-0.00627181	0.00718466	0.0587673	0.0854254	-0.0883479	-0.0937599	0.0533221	0.0287023	-0.358094	-0.0316536	-0.0815691	-0.00198499	0.105754	-0.0559381	-0.0207526	-0.0390918	-0.0283719	-0.213818	-0.067384	0.0173565	-0.032857	-0.064768	0.00971763	-0.00964882
20053	ME	RH	12	2.22099	27	YE	NS	7	5.32	6.06	75.822	3.62334	13.1286	527.816	17.9776	1569.53	211.953	3.7399	2.76291	6.00688	-0.0541649	-0.000533062	0.0397466	0.103159	-0.0339773	0.00178093	0.0109138	0.0806042	0.0249155	-0.0619636	-0.205838	-0.0171234	0.0369383	-0.116799	0.0332841	-0.00376154	-0.0113724	0.0918412	0.0323871	-0.0336285	0.0446673	-0.0212263	0.093281	-0.0845985	0.140174	0.113009	-0.0127388	0.0750163	-0.00973025
20054	WO	RH	17	7.22099	25	YE	NS	0	4.6	5.47	73.7604	1.56174	2.43904	464.244	-45.5944	1283.89	-73.6852	3.81383	0.108028	5.83164	-0.0689048	0.0149422	-0.0598303	0.00439286	0.0281302	-0.000752997	0.0130991	0.0361026	0.123402	-0.0319767	0.0836622	-0.000240441	0.177341	-0.176959	-0.0528685	-0.00901622	0.0130661	-0.0477918	-0.0291935	-0.0336701	-0.0287101	-0.0242672	-0.146566	-0.0399086	-0.163426	-0.128903	-0.0379491	-0.00692567	-0.00726001
20055	WO	RH	12	2.22099	28	YE	NS	6	4.85	4.73	68.8186	-3.38008	11.4249	533.256	23.4176	1337.65	-19.9242	3.66051	-9.57299	6.79096	-0.134189	-0.0104383	-0.196946	-0.174479	-0.102993	-0.0281913	-0.0125733	-0.109879	-0.168701	-0.0229649	-0.192656	-0.0949798	-0.298229	-0.184009	-0.040456	-0.0918541	-0.0170733	-0.150413	-0.131185	-0.138883	-0.258994	-0.0343224	-0.668043	-0.123218	-0.523989	-0.263978	-0.0978678	-0.200363	-0.014827
20057	ME	RH	12	2.22099	26	YE	NS	4	6.58	4.41	75.8987	3.7	13.69	534.529	24.6906	1468.91	111.337	3.98084	-8.52283	7.46622	-0.104541	-0.0204241	-0.122044	-0.102486	-0.166402	0.00412418	-0.000596558	-0.0266058	-0.11403	-0.0669112	-0.160221	-0.0232392	-0.338288	-0.223561	-0.171595	-0.160919	-0.0247206	-0.159669	-0.0885041	-0.106532	-0.143844	-0.0912745	-0.348176	-0.0277288	-0.349391	-0.230354	-0.0463547	-0.0369581	-0.032856
20066	WO	RH	16	6.22099	29	NO	NS	6	7.43	4.43	72.8953	0.696582	0.485227	509.725	-0.113363	1327.04	-30.5432	3.97536	-7.60409	7.28439	-0.0493324	-0.0136479	-0.199038	-0.0498653	-0.0520825	-0.0134993	-0.0152568	-0.0839614	-0.0457035	-0.0531284	-0.17476	-0.076083	-0.0405486	-0.192153	-0.0433494	-0.156835	-0.0195622	-0.160979	-0.0906464	-0.199738	-0.263077	-0.0708653	-0.444818	-0.234389	-0.489522	-0.27985	-0.201169	-0.0513492	-0.0267831
20069	WO	RH	5	-4.77901	29	NO	NS	10	6.79	4.11	72.2491	0.0504493	0.00254514	482.446	-27.3924	1304.53	-53.0492	3.79466	-8.39337	5.75396	-0.140312	-0.0384614	-0.168215	-0.100253	-0.0412725	-0.00318677	-0.00835566	-0.068876	-0.186446	-0.0141776	-0.0709816	-0.0455886	-0.22216	-0.0965632	-0.0267396	-0.0985666	-0.00464969	-0.0662497	-0.129621	-0.188991	-0.22715	-0.109548	-0.519484	-0.166417	-0.463489	-0.231412	-0.114433	-0.158033	-0.0336229
20072	WO	RH	17	7.22099	29	YE	NS	2	6.29	4	69.9849	-2.21375	4.9007	507.057	-2.78136	1335.2	-22.3782	4.24093	-2.34383	5.90468	-0.0637173	-0.00533878	-0.0237466	-0.125394	-0.134213	-0.00977399	-0.0198646	-0.0750822	-0.0882917	-0.0249637	0.00612646	-0.0263193	-0.167234	-0.160706	-0.0225468	-0.0373585	-0.0150406	-2.00899e-05	-0.0379406	0.0422322	-0.0512846	-0.0190853	-0.247319	-0.0175034	-0.200574	-0.141242	-0.014046	-0.021095	-0.0253598
20073	ME	RH	17	7.22099	29	YE	NS	4	5.24	4.78	69.7522	-2.44647	5.98522	494.658	-15.1804	1426.34	68.7658	4.24093	1.46147	5.79888	0.018991	0.00423879	-0.0459622	0.096625	0.0193739	-0.0107122	0.000939251	0.0215927	0.123143	-0.0425885	0.0363312	-0.00563039	0.0386722	-0.128265	-0.0170955	-0.125705	-0.00433931	0.0111595	-0.000362892	-0.017481	-0.0946295	-0.0460032	-0.0609633	-0.0613045	2.87437e-05	0.00182858	-0.0178093	0.0969422	-0.0114159
20076	WO	RH	14	4.22099	28	YE	NS	4	6.16	6.65	70.2752	-1.92354	3.70001	544.064	34.2256	1383.97	26.3948	3.66051	-8.67667	7.27925	-0.0976214	-0.0108611	-0.110566	-0.283633	-0.144429	-0.0101044	-0.0203999	-0.0340764	-0.190504	-0.0679433	-0.174202	-0.128939	-0.274109	-0.250152	-0.0533472	-0.190759	-0.02226	-0.0886582	-0.10873	-0.205862	-0.203462	-0.14672	-0.384632	-0.156105	-0.262664	-0.178868	-0.119066	-0.236644	-0.036886
20079	WO	RH	5	-4.77901	28	NO	NS	9	6.72	4.99	68.6133	-3.58542	12.8552	478.708	-31.1304	1208.83	-148.745	3.89049	-1.27208	6.8839	0.0226829	0.00623963	0.0189285	0.0553899	-0.0261101	0.00572296	0.0029393	0.0361493	0.00844293	-0.0510405	0.00208311	0.0309364	0.0106058	-0.142931	0.00432866	-0.0338511	0.000365584	-0.0590781	-0.0528219	-0.0870577	-0.0640125	-0.0143149	-0.088222	-0.0803193	-0.0580467	-0.0313283	-0.0487255	-0.0832244	-0.0144197
20082	WO	RH	9	-0.77901	30	YE	NS	26	6.57	4.72	67.7454	-4.45332	19.832	562.003	52.1646	1328.74	-28.8382	3.88227	-6.64173	7.5076	-0.0944624	-0.0109381	-0.096766	-0.242173	-0.0341236	-0.00715658	-0.00814095	-0.0294057	-0.0978381	-0.00437795	0.00297161	0.0280635	-0.361026	-0.174757	-0.116888	-0.21738	-0.0400865	-0.109142	-0.0737702	-0.182456	-0.12868	-0.0858589	-0.225548	-0.147739	-0.0756925	-0.105491	-0.0841082	-0.187994	-0.037163
20083	ME	RH	14	4.22099	30	YE	NS	5	4.94	4.74	68.6133	-3.58542	12.8552	554.872	45.0336	1396.62	39.0438	3.88227	-1.52952	7.74888	-0.00972402	-0.0135888	-0.0499901	-0.0971407	-0.0473058	0.00213004	-0.00237387	-0.0213265	-0.137259	-0.0229635	-0.162409	-0.0384239	-0.0882846	0.024452	-0.0541217	-0.132844	-0.00130998	-0.0586645	-0.0433026	-0.0514523	-0.0666802	-0.0217904	-0.04221	-0.033218	0.00210343	0.00816532	-0.0286261	-0.036297	-0.0106869
20084	WO	RH	17	7.22099	28	YE	CS	15	7.24	4.63	75.3292	3.13053	9.80023	576.996	67.1576	1534.4	176.819	3.94798	-0.713023	6.73812	-0.0218792	-0.00110112	-0.0626974	-0.0386019	0.0472646	-0.00248459	-0.000412844	-0.00161229	0.0366241	0.0135111	0.127152	0.0175176	-0.0838011	-0.0682969	0.0063858	-0.056912	0.00859819	-0.0108742	0.0259144	0.0573245	0.0942405	0.0208963	0.063578	-0.071641	-0.0397324	-0.0424421	-0.0472765	-0.0786494	0.000287843
20086	WO	RH	16	6.22099	25	YE	NS	24	5.49	5.21	69.9521	-2.24661	5.04725	480.56	-29.2784	1217.04	-140.539	3.92882	-3.65937	6.39909	-0.110033	0.00504748	-0.0324021	-0.0737632	0.0214598	-0.0107266	-0.000669515	-0.0520014	-0.0813016	-0.0429343	-0.0555497	-0.0659542	-0.146939	-0.1612	0.046133	-0.00767783	-0.0173571	-0.139984	-0.0643977	-0.0532993	-0.025536	-0.0400263	-0.088092	-0.0673564	-0.197627	-0.0643167	-0.0714087	-0.149981	-0.0186101
20088	WO	LH	12	2.22099	27	YE	NS	16	5.71	4.92	69.6591	-2.53956	6.44935	431.738	-78.1004	1209.43	-148.151	3.79466	-1.93535	5.70186	-0.134795	-0.0188776	-0.0686953	-0.0224711	-0.0612603	-0.00463654	-0.00133103	0.00593587	-0.0282469	-0.0345235	-0.0589083	0.00684628	-0.0768358	-0.215902	0.0201026	-0.00489617	-0.0101653	-0.0708593	-0.0388904	-0.0384531	-0.00269911	0.000813986	-0.215323	-0.0595043	0.0103894	0.0411514	-0.0567741	-0.0882967	-0.0141422
20089	WO	RH	17	7.22099	30	NO	NS	14	6.19	3.84	76.5558	4.35709	18.9842	512.132	2.29364	1412.59	55.0098	3.97262	-4.7923	5.19703	-0.21913	-0.047726	-0.0768787	-0.0546572	-0.161806	-0.0117275	-0.0109957	-0.0314018	-0.150883	0.0208875	0.0149405	-0.00970913	-0.18003	-0.0231588	-0.0780342	-0.0538399	-0.0103164	-0.0212639	-0.0769504	-0.0761795	-0.0552778	0.00350932	-0.27368	-0.0269866	-0.182208	-0.121534	0.00822122	-0.210717	-0.00972469
20090	WO	RH	12	2.22099	25	YE	NS	1	5.69	4.22	72.7146	0.515884	0.266136	511.547	1.70864	1327.78	-29.8002	3.64134	-1.59145	6.76176	-0.00553969	-0.00546864	-0.0146051	0.0499526	0.00866214	-0.0141532	0.00148072	-0.0385484	0.00641692	-0.0272227	-0.037011	0.016048	-0.119663	-0.133061	0.0671566	-0.0229298	0.0067488	-0.0329471	-0.0340712	-0.0412477	-0.0658226	0.0291107	-0.0970478	-0.0202656	-0.138417	0.0366481	-0.0270912	0.0457848	-0.00474427
20096	ME	RH	12	2.22099	29	YE	NS	12	5.99	4.26	73.8727	1.67399	2.80226	565.147	55.3086	1589.64	232.061	3.83299	-10.0415	7.23028	-0.290048	-0.0440847	-0.14699	-0.0486772	-0.335378	-0.0121683	-0.0234279	-0.0666153	-0.193585	-0.0192594	-0.120282	-0.0919244	-0.252891	-0.126176	-0.183539	-0.1773	-0.0455118	0.023246	-0.149207	-0.239987	-0.324373	-0.17602	-0.615156	-0.214931	-0.580062	-0.507962	-0.217438	-0.345764	-0.0440588
20103	WO	RH	12	2.22099	29	YE	NS	3	5.17	3.98	66.2587	-5.93997	35.2832	564.003	54.1646	1423.53	65.9518	3.97262	-2.65115	7.37758	-0.0264092	0.0131274	-0.15638	0.00644801	-0.0214372	0.00138483	-0.027306	-0.0200964	-0.0440661	0.0122567	0.0769939	0.0468002	-0.0952302	-0.0919688	0.0102095	0.00609884	-0.012976	-0.0934325	-0.0405879	-0.0652121	-0.10389	-0.0138812	-0.0194518	-0.0139493	0.039309	0.0644706	-0.003726	-0.0637671	-0.0148648
20110	ME	RH	5	-4.77901	25	YE	NS	5	6.31	4.65	68.063	-4.13572	17.1042	513.715	3.87664	1383.22	25.6468	3.7399	-2.69312	8.07796	-0.113314	-0.0204172	-0.0462392	-0.170392	-0.101994	0.00168379	-0.0166076	-0.0455459	-0.118999	0.0537337	0.06385	-0.027662	-0.0790694	0.0676282	0.0409454	-0.0205667	-0.0178631	-0.140183	-0.025623	0.0141282	0.0588914	0.0183315	-0.115263	-0.00879718	-0.0924446	0.0166128	-0.00185556	-0.016972	-0.026577
20111	ME	RH	14	4.22099	27	YE	NS	15	5.97	5.28	70.3874	-1.81129	3.28077	556.437	46.5986	1546.75	189.169	4.02464	-6.66469	6.48955	-0.175118	-0.00399092	-0.0346794	-0.135436	-0.25389	-0.00789638	-0.0146029	-0.0801996	-0.125661	-0.00691465	-0.0295299	-0.072642	-0.331641	-0.143688	-0.0729241	-0.0789311	-0.0230598	-0.116646	-0.0626927	-0.159475	-0.168822	-0.0741819	-0.262933	-0.145096	-0.253066	-0.212496	-0.149463	-0.183304	-0.0324368
20114	WO	RH	12	2.22099	29	NO	NS	3	6.26	4.7	66.7543	-5.44442	29.6417	477.335	-32.5034	1276.24	-81.3362	4.03012	-1.23396	5.4946	-0.0744952	0.0106485	-0.0135353	-0.0108111	-0.0717933	0.00645619	-0.000595541	0.00547061	0.038457	-0.0239933	0.0921369	0.0258908	-0.0324836	-0.10532	-0.0670276	-0.070749	-0.0156226	-0.0359205	0.00396222	-0.0282335	-0.0347022	0.000886103	-0.0822663	-0.0178918	-0.0599229	-0.0264836	-0.0136543	-0.0240198	-0.0140283
20115	ME	RH	17	7.22099	26	YE	NS	2	5.37	4.65	79.6742	7.4755	55.8831	511.694	1.85564	1457.71	100.131	4.03012	-2.31383	5.49097	-0.111111	-0.0359808	-0.022256	-0.0927811	-0.0913462	-0.00644331	0.0042603	-0.012129	-0.0718257	-0.0362825	-0.12184	-0.0422545	0.0786352	0.0165482	-0.243573	-0.200652	0.00884605	0.0643643	-0.11744	-0.213825	-0.251893	-0.0982168	-0.254172	-0.0171973	-0.0321994	-0.151402	-0.0374903	-0.0418914	-0.0679808
20117	WO	RH	5	-4.77901	25	YE	NS	4	5.31	4.26	75.9425	3.74381	14.0161	479.705	-30.1334	1372.23	14.6538	4.13963	0.0388924	5.31196	-0.0754999	0.0173066	-0.0884364	-0.084869	0.142295	0.0129929	0.00673012	0.00299568	-0.0295811	-0.0267766	-0.0448094	0.00932368	0.0203695	-0.0836649	-0.0904584	-0.1222	-0.0113394	-0.0657927	0.0367026	-0.0506018	0.0793582	0.0249459	0.143213	-0.0190936	0.124983	0.139415	-0.0283486	-0.152994	0.0201873
20123	WO	LH	14	4.22099	27	YE	NS	15	5.23	4.13	72.7721	0.573379	0.328763	554.171	44.3326	1472.24	114.662	4.00548	-1.47124	7.3159	-0.0772434	-0.00874133	0.0474289	-0.0926375	-0.0222838	0.00153328	0.00212988	-0.0294522	-0.161083	0.0119849	0.176647	0.0270299	-0.347	-0.102592	0.0325958	-0.0172286	-0.0129866	0.0113667	0.0196435	-0.0176948	0.00547688	-0.0226485	0.0277601	-0.0307301	0.0932695	0.117854	-0.0283205	-0.182464	-0.005645
20124	WO	LH	12	2.22099	28	YE	NS	24	4.87	4.19	77.6893	5.49056	30.1462	510.87	1.03164	1281.04	-76.5362	4.02464	-7.23816	5.79208	-0.130669	-0.0174636	-0.0556891	-0.239318	-0.120422	-0.0229326	-0.0171945	-0.0849438	-0.148873	-0.0707994	-0.128568	-0.101696	-0.356615	-0.26305	-0.120629	-0.198107	-0.0110748	-0.129201	-0.0363283	-0.0978724	-0.204425	-0.00286704	-0.313609	-0.0353417	-0.100771	-0.0338359	-0.0600903	-0.18634	-0.0436632
20125	WO	RH	9	-0.77901	29	YE	NS	1	5.82	4.38	75.8658	3.66715	13.448	475.59	-34.2484	1242.48	-115.098	4.17796	-1.9026	6.55106	-0.0197596	-0.00436725	-0.0472333	-0.0555444	0.0079624	-0.00876188	-0.00530441	-0.0288143	-0.0733471	-0.0779641	-0.108126	-0.0238805	-0.204274	-0.293239	-0.00703891	-0.0665432	-0.0110026	-0.0363143	0.0151921	0.0234251	0.0202652	-0.0151564	0.211573	-0.00629882	0.247564	0.154585	-0.0784066	-0.161658	-0.00750498
20131	WO	RH	5	-4.77901	28	YE	NS	24	7.02	4.99	77.5305	5.33176	28.4277	481.68	-28.1584	1365.13	7.55078	3.96715	-5.48127	6.44935	-0.0854832	-0.00977897	-0.116536	-0.0134784	-0.144826	0.00438262	-0.00316729	-0.0232149	-0.100395	0.0188978	-0.148612	-0.0408701	-0.0653174	-0.0337428	-0.068082	-0.0405665	0.0152769	-0.0711011	-0.0848386	-0.134622	-0.110524	-0.0472649	-0.249344	-0.0247631	-0.15064	-0.0988965	-0.0587742	-0.0574962	-0.0229211
20133	WO	RH	17	7.22099	28	NO	NS	8	6.31	3.88	78.1574	5.95873	35.5065	432.495	-77.3434	1207.82	-149.761	3.90965	2.7028	5.00457	-0.0599647	0.0124771	0.00798647	0.0160138	-0.0170033	-0.00647812	-0.000462931	0.0245711	0.0953261	0.0720218	0.385159	0.134953	0.164708	0.154457	-0.0782672	-0.114936	-0.00713483	0.0667192	0.0154295	-0.0230359	-0.0475947	-0.0262949	-0.0560954	-0.0956209	0.0706517	0.0513903	-0.0585497	-0.0359062	0.00346425
20134	WO	RH	0	-9.77901	26	YE	NS	12	6.58	4.15	74.1328	1.93409	3.74071	495.978	-13.8604	1358.04	0.464777	3.79466	-5.51775	6.46547	-0.0704499	-0.00239584	-0.126655	-0.125327	-0.086164	-0.00456815	-0.00607301	0.00439209	-0.0690374	-0.0403843	-0.0663457	-0.067715	-0.0221859	-0.180371	-0.00855897	-0.101585	-0.00234419	-0.0573327	-0.0723754	-0.116071	-0.172165	-0.0604998	-0.34944	-0.102032	-0.211905	-0.0884412	-0.0225067	-0.131421	-0.0217125
20135	WO	RH	9	-0.77901	28	YE	NS	13	6.43	4.93	77.8097	5.61102	31.4836	479.79	-30.0484	1420.08	62.5008	3.98631	-2.31517	6.42223	-0.0803954	-0.0038565	-0.0698421	0.0151208	-0.0865654	-0.00515574	0.00232809	-0.0156244	-0.003374	-0.0675064	-0.127567	-0.00663215	-0.0629578	-0.243005	-0.0374641	-0.0763838	-0.00765573	0.0547714	-0.0654146	-0.0984352	-0.160756	-0.0278624	-0.42022	-0.0213703	-0.17839	-0.0748558	-0.0400223	-0.0409096	-0.0113051
20137	WO	LH	9	-0.77901	27	YE	NS	0	6.11	5.11	66.5216	-5.67713	32.2299	492.896	-16.9424	1268.62	-88.9542	3.89049	-4.40202	6.08054	-0.0275672	-0.00881309	-0.015936	0.04584	-0.11459	-0.0231987	0.00975816	-0.0134799	-0.147951	0.0189269	0.0748451	-0.0515439	-0.162995	-0.00973033	0.04326	-0.0666874	-0.0135675	0.0123384	-0.0757936	-0.00514033	-0.203432	-0.122798	-0.130148	-0.157694	-0.271434	-0.225253	-0.0756538	-0.0239164	-0.0180612
20141	WO	RH	5	-4.77901	26	NO	NS	46	6.01	4.46	72.4709	0.272215	0.0741011	460.994	-48.8444	1284.54	-73.0362	3.63587	-1.17771	5.65234	-0.0418152	0.00120065	0.00297046	-0.0423096	0.0105989	1.42745e-05	-0.0141813	-0.0235242	-0.0884404	-0.023207	-0.0391517	-0.00660008	-0.116907	-0.031317	0.0204934	-0.128804	-0.00218831	-0.0233692	-0.0357555	-0.0357106	-0.0919415	-0.0106103	-0.173512	-0.0835635	-0.0948088	-0.133507	-0.0120391	0.0169119	-0.0228153
20145	WO	RH	17	7.22099	28	NO	NS	15	6.38	3.93	71.603	-0.595683	0.354839	514.933	5.09464	1369.29	11.7138	4.54209	-4.35218	6.56949	-0.144103	0.00442078	-0.130363	-0.183683	-0.00537924	-0.000594175	0.00692489	-0.0189521	-0.0498958	-0.00256036	0.118339	0.00790781	-0.0819319	-0.166755	-0.0032651	-0.0809488	-0.00733503	-0.0716319	-0.0627333	0.0173613	-0.138542	0.0139408	-0.211965	-0.0315008	-0.111629	-0.0396183	-0.0359388	-0.121323	-0.00910016
20149	WO	RH	17	7.22099	29	YE	NS	13	6.89	4.85	76.7064	4.50767	20.3191	505.833	-4.00536	1425.67	68.0908	4.06297	-0.557474	6.67579	-0.0276205	0.00429139	-0.0338641	-0.0915649	-0.0789558	-0.00875438	0.00034113	-0.0027709	-0.069048	-0.0321819	-0.0711281	-0.0437778	0.0113433	-0.0736179	-0.0573379	0.00135935	-0.00194845	-0.0340638	-0.00855281	-0.0678646	-0.0556006	0.00130993	-0.0604979	-0.0412388	0.0501804	0.108632	-0.00968853	0.0560247	-0.0048512
20158	WO	LH	5	-4.77901	28	YE	NS	7	6.23	6.17	66.1218	-6.07686	36.9282	522.638	12.7996	1223.48	-134.102	3.63587	-6.14022	7.22769	-0.0641068	0.000407661	-0.127801	-0.0631154	-0.079377	-0.0192658	-0.0210371	-0.0653195	-0.00395985	-0.0110793	-0.08659	-0.0491072	-0.076425	-0.0230375	-0.045206	-0.0802651	-0.00775529	-0.0618919	-0.116543	-0.131941	-0.228155	-0.0680509	-0.487168	-0.103824	-0.306079	-0.255433	-0.0137789	-0.100198	-0.0336013
20162	ME	RH	17	7.22099	28	NO	NS	0	5.82	4.34	68.6051	-3.59363	12.9142	614.707	104.869	1572.51	214.935	3.68515	-7.15575	8.09793	-0.158754	-0.0250969	-0.170188	-0.212376	-0.0473662	-0.00269465	-0.0133877	-0.0651924	-0.163266	0.0322191	0.15296	0.0208096	-0.116537	-0.0118885	-0.0914571	-0.037169	-0.0214409	-0.148485	-0.0339445	-0.0723137	-0.102005	-0.0264195	-0.235662	-0.082092	-0.415318	-0.0965624	-0.0132573	-0.144396	-0.023568
20164	WO	RH	9	-0.77901	26	YE	NS	14	7.67	5.17	77.3908	5.19213	26.9582	426.068	-83.7704	1204	-153.58	4.12047	-2.84191	5.88695	-0.0436279	-0.0027659	0.00611827	-0.0524159	-0.0280317	-0.000520621	-0.0120345	-0.0473098	-0.184825	-0.0775542	-0.0992334	-0.00774604	-0.0467724	-0.228239	0.0284768	-0.0419678	0.0024116	-0.0393449	-0.00957241	-0.0619629	-0.0092707	-0.0083118	0.0239192	-0.0731651	-0.069533	-0.0313419	-0.0292026	-0.0491206	-0.0236965
20165	WO	RH	9	-0.77901	28	NO	NS	18	6.81	4.63	69.065	-3.13367	9.81989	473.853	-35.9854	1237.13	-120.451	3.92882	-6.66588	6.41902	-0.0493226	0.00173355	-0.0870938	-0.0920016	-0.052101	-0.0130648	-0.0249406	-0.0779894	-0.0560578	-0.0734239	-0.102254	-0.028089	-0.097596	-0.212291	-0.0101917	-0.137941	-0.017873	-0.0525209	-0.0968322	-0.0388082	-0.275754	-0.0383675	-0.66999	-0.0981688	-0.527367	-0.409453	-0.0967495	-0.153767	-0.0208992
20167	WO	RH	5	-4.77901	27	YE	NS	25	6.42	4.68	76.3587	4.15996	17.3053	471.388	-38.4504	1278.57	-79.0072	4.8104	-3.07292	5.86608	-0.0540726	-0.0175172	-0.0236313	-0.0758649	-0.061188	-0.0109797	-0.00315414	-0.0603834	-0.138229	-0.0551861	-0.169833	-0.0555644	-0.168756	-0.163012	-0.00552916	-0.0809042	-0.000873087	0.0122667	-0.0395708	-0.106089	-0.118855	-0.0359332	-0.132082	-0.149133	-0.051156	-0.0116203	-0.044066	-0.0962051	-0.0239355
20170	ME	RH	9	-0.77901	28	YE	NS	22	5.94	4.4	76.9665	4.76777	22.7316	480.222	-29.6164	1320.84	-36.7432	3.92882	-4.43085	6.24961	-0.219233	-0.00279474	-0.177901	-0.0717893	-0.0834776	0.00534128	-0.00404264	0.00327847	-0.00976419	-0.0558367	-0.0919034	0.0238194	-0.131131	-0.196953	-0.015829	-0.0450533	0.0151324	-0.118288	-0.0674751	-0.0896422	-0.14546	-0.062121	-0.247699	-0.112087	-0.204048	-0.0892009	-0.0787842	-0.076269	-0.0254078
20171	ME	RH	17	7.22099	29	YE	NS	30	5.92	4.58	70.8775	-1.32121	1.74561	574.465	64.6266	1543.38	185.804	3.99452	-4.32617	7.7496	-0.0723524	-0.00293221	-0.0660867	-0.144256	-0.194369	-0.0121656	0.00757795	-0.0292833	-0.0905891	-0.0142341	0.0951655	0.0379871	-0.080209	-0.14869	-0.0415509	-0.14744	-0.0109131	-0.128468	-0.021131	-0.104709	-0.0300323	-0.0274263	-0.304853	-0.0924135	-0.196512	-0.0485388	-0.039812	-0.1304	0.00314611
20172	WO	RH	5	-4.77901	29	NO	NS	13	7.64	4.06	71.8905	-0.308209	0.0949929	487.406	-22.4324	1185.87	-171.707	3.87132	-2.9313	5.75305	-0.0427107	0.0102131	-0.0347362	-0.0544661	-0.143063	-0.00349904	0.00888914	0.0451769	-0.0495027	-0.0758805	-0.0832444	-0.0296981	-0.0521036	-0.100662	-0.0102991	-0.082055	-0.0170468	0.0122695	-0.0414306	-0.0908297	-0.162539	-0.0482075	-0.343347	-0.140813	-0.299001	-0.157791	-0.103237	0.0570782	-0.0226538
20179	WO	RH	9	-0.77901	28	YE	NS	14	5.26	4.44	75.3457	3.14696	9.90335	557.529	47.6906	1464.09	106.511	4.00548	-0.990145	6.42985	-0.0398015	-0.0191084	-0.0506665	0.0535351	-0.266828	-0.0199801	0.0012232	-0.0239326	-0.0172423	-0.0140037	-0.076267	-0.0437327	0.192834	0.0302831	0.0723289	0.037184	0.00877943	0.0849592	-0.0984504	-0.149508	-0.156687	0.0129066	-0.249489	-0.101852	-0.20651	-0.171341	-0.105822	0.110679	-0.0135417
20187	WO	LH	5	-4.77901	28	YE	NS	29	5.94	4.77	77.3032	5.10452	26.0561	437.477	-72.3614	1277.76	-79.8152	4.36961	-3.39115	5.32562	-0.133343	-0.0286445	-0.0724212	-0.0473204	-0.0708004	-0.00127089	0.00983836	0.002106	-0.0135266	-0.0731393	-0.156515	-0.0195661	-0.159565	-0.177633	-0.057099	-0.0747179	-0.00529974	-0.0730114	-0.03733	-0.0914889	-0.0886957	-0.0439552	-0.170442	-0.0831885	-0.060125	-0.0455682	-0.0905982	0.0197701	-0.0248898
20195	WO	LH	9	-0.77901	28	YE	NS	9	5.8	4.11	70.1793	-2.01937	4.07784	456.139	-53.6994	1202.49	-155.086	3.91513	-1.68781	5.72379	0.0075546	0.00166207	0.00659968	-0.0296487	-0.0335978	-0.00437015	0.00120916	-0.0222073	-0.0572071	-0.0355568	-0.0493025	-0.0306884	-0.116402	-0.170237	0.017293	-0.0020523	0.000171514	-0.0405221	-0.0333834	-0.0511865	-0.049673	-0.0189551	-0.000264819	-0.0906305	-0.00920047	0.0320729	-0.0455455	-0.00806939	0.0109157
20197	WO	RH	9	-0.77901	25	YE	NS	11	7.72	4.45	71.3977	-0.801022	0.641637	494.435	-15.4034	1261.47	-96.1102	3.98631	-3.93898	6.98297	-0.0628384	-0.0145149	-0.0341971	-0.108435	-0.0132159	-0.00919615	-0.0159868	-0.0109608	-0.034283	-0.0193059	0.105467	0.00173998	-0.0259474	-0.0859668	-0.0255316	-0.0809402	-0.0188926	-0.0763149	-0.0547364	-0.0580275	-0.0992934	-0.0241867	-0.403776	-0.0433684	-0.116765	-0.182467	-0.0267349	-0.0921609	-0.029281
20201	ME	RH	17	7.22099	29	YE	NS	5	4.96	4.87	67.5127	-4.68603	21.9589	489.518	-20.3204	1263.92	-93.6562	3.66598	1.446	6.32443	0.0278485	0.0049482	0.0195088	0.0168266	0.0433925	4.71906e-06	0.0082693	-0.0222902	-0.0599152	-0.101128	-0.2051	0.041108	-0.173627	-0.261761	0.0491069	0.0148754	0.00237513	-0.0380179	0.0112887	-0.033025	0.14072	0.0208345	-0.0559872	-0.0340762	0.207438	0.0827092	-0.00342997	0.0569992	0.0112634
20202	WO	RH	14	4.22099	28	NO	NS	17	5.03	4.98	71.0965	-1.10219	1.21481	532.625	22.7866	1417	59.4178	3.75633	-8.90576	7.02847	-0.100767	-0.0107398	-0.157137	-0.139981	-0.0608225	-0.00481281	-0.0164991	-0.0969413	-0.134193	-0.0705684	-0.273966	-0.0575036	-0.218066	-0.284066	-0.0375615	-0.192903	-0.0235296	-0.178826	-0.118038	-0.218698	-0.260845	-0.125816	-0.391998	-0.167012	-0.176466	-0.169149	-0.146857	-0.0918977	-0.0448572
20203	WO	RH	5	-4.77901	27	YE	NS	17	7.03	4.17	69.3881	-2.8106	7.8995	457.93	-51.9084	1234.84	-122.737	3.98631	-1.46	6.1945	-0.0356728	-0.0141801	-0.0349102	-0.018855	0.0144272	-0.00420098	-0.00340395	-0.00489475	-0.0899409	-0.0384124	-0.0528592	0.0332679	-0.21708	-0.10608	0.0202649	-0.0948855	-0.0118864	-0.00103148	-0.0177694	0.00171397	-0.0512168	0.00865414	-0.0273783	-0.0631572	0.0547533	0.00276639	-0.0379906	-0.0559266	-0.00845983
20205	WO	RH	17	7.22099	27	YE	NS	13	6.02	4.87	74.2533	2.05456	4.2212	543.8	33.9616	1477.98	120.404	4.02464	-5.26854	6.7805	-0.212874	-0.0414871	-0.142433	-0.137276	-0.0932112	-0.00919454	-0.0032141	-0.0330614	-0.0533338	-0.017073	0.0641064	-0.0328522	-0.0538848	-0.137532	-0.0612619	-0.123334	-0.0121251	-0.0572532	-0.0526574	-0.0874617	-0.118426	-0.0675263	-0.225356	-0.133325	-0.0960961	-0.0915636	-0.0947476	-0.126084	-0.0238781
20207	ME	RH	5	-4.77901	26	YE	NS	12	5.83	5.5	71.3046	-0.894109	0.799431	558.764	48.9256	1428.81	71.2338	4.71458	-1.68796	7.09341	-0.0736427	-0.013568	-0.0109795	-0.0591002	-0.0229238	-0.0145274	-0.00329813	-0.0111187	-0.081457	-0.0479673	-0.0767683	-0.0425949	-0.208583	-0.18914	-0.049865	-0.112996	-0.00812794	-0.0602941	-0.0456763	-0.103957	-0.0422095	-0.017708	-0.102324	-0.0561294	0.0438097	-0.000141625	-0.0584069	-0.0439254	-0.0305632
20208	WO	LH	12	2.22099	30	NO	NS	6	6.45	4.13	80.0931	7.89439	62.3214	392.257	-117.581	1095.26	-262.32	3.89049	-3.00682	4.99736	-0.0277311	-0.0035997	-0.0522826	-0.0546605	-0.0531649	-0.00803082	-0.00162304	-0.0228986	-0.0496668	-0.0263547	-0.0741959	-0.0219079	-0.0711784	-0.083973	-0.075962	-0.0224761	-0.00900145	0.030844	-0.0560461	-0.0611175	-0.100692	-0.0392641	-0.176249	-0.0692052	-0.118959	-0.0618696	-0.0474542	-0.0503323	-0.0157561
20210	WO	LH	9	-0.77901	30	NO	NS	4	6.24	5.17	67.6578	-4.54093	20.62	598.152	88.3136	1503.14	145.562	3.89049	-3.82806	8.10733	0.00753194	0.00290802	-0.0340819	0.0060861	-0.006423	-0.00922255	-0.000155636	-0.0333229	-0.0450676	-0.0877555	-0.115184	-0.0532634	-0.101552	-0.224886	0.000359492	-0.194816	-0.0329546	-0.0681962	-0.0307523	-0.11264	-0.103049	-0.0572423	-0.314923	-0.0964038	-0.199868	-0.172511	0.0123609	-0.0153991	-0.0443326
20211	WO	RH	5	-4.77901	30	YE	NS	11	5.36	5.19	75.2361	3.03744	9.22607	471.044	-38.7944	1280.48	-77.0962	4.1013	-4.14576	6.54386	-0.0192805	0.032646	-0.0394638	-0.138019	0.0524438	-0.0119248	0.000444274	-0.0158235	-0.11039	-0.0219944	-0.0682899	-0.0171077	-0.112787	-0.190874	-0.0396271	-0.117464	-0.0149947	-0.144952	-0.059976	-0.0922106	-0.107431	-0.0193819	0.00749533	-0.10438	-0.073239	-0.0235043	-0.0340009	-0.163803	-0.00698854
20214	WO	RH	14	4.22099	30	YE	NS	0	5.48	5.58	66.7871	-5.41156	29.285	547.736	37.8976	1314.09	-43.4922	3.46886	-7.36439	7.56137	-0.0795212	-0.015471	-0.116319	-0.145121	-0.0546856	-0.00323671	0.00503676	-0.0892057	-0.125634	0.00977019	-0.0969849	-0.142449	-0.0671062	0.0663586	0.0151716	0.060366	0.0141697	-0.0857499	-0.0497048	-0.109571	-0.136916	-0.050466	-0.356566	-0.104513	-0.376306	-0.215159	-0.0409221	-0.180239	-0.0126818
20223	WO	RH	5	-4.77901	30	YE	NS	1	6.37	4.52	79.102	6.90329	47.6554	476.832	-33.0064	1213.36	-144.214	4.01916	-0.805142	6.16367	-0.0780105	0.00374804	0.0241128	-0.00869877	-0.110423	0.000223828	-0.00975578	-0.0206158	-0.0165131	-0.0107671	0.00263323	0.000380825	0.0422552	-0.0396859	-0.0671145	-0.0547902	-0.00632116	-0.00689397	0.00223882	-0.0274821	-0.0160082	-0.0270534	-0.0892576	0.00217374	-0.10622	-0.0321654	-0.036079	0.11808	-0.0287106
20225	WO	RH	17	7.22099	30	YE	NS	21	7.93	4.52	66.8446	-5.35407	28.666	556.149	46.3106	1440.18	82.6038	3.97536	-6.4774	7.35085	-0.0659394	-0.00123561	-0.0566826	-0.106267	-0.107761	-0.00382959	-0.00455393	0.0227317	-0.0577465	-0.0340061	-0.149684	-0.0107929	-0.0478481	-0.128665	0.0584429	-0.0760319	-0.0297044	-0.124244	-0.0933891	-0.254374	-0.269443	-0.0271442	-0.408458	-0.242984	-0.253038	-0.137348	-0.102564	-0.0998627	-0.0186219
20232	WO	RH	9	-0.77901	28	YE	NS	3	6.45	4.66	76.4271	4.22841	17.8794	454.564	-55.2744	1255.86	-101.715	3.7755	-3.32698	6.12547	-0.0136159	-0.00016035	-0.0200258	-0.00510373	0.0263282	-0.00174123	0.0166954	0.00894677	-0.00835403	-0.0354959	0.0389287	0.0409629	-0.120773	-0.186088	-0.039738	-0.0883236	-0.0138244	-0.037101	-0.0401635	-0.240158	-0.159031	-0.0816978	-0.246124	-0.23357	-0.235566	-0.102084	-0.146936	-0.123075	-0.00499815
20233	WO	RH	9	-0.77901	28	YE	NS	13	5.39	4.58	78.423	6.2243	38.7419	444.827	-65.0114	1293.82	-63.7592	3.7755	-5.19561	6.78981	-0.0797385	-0.00785915	-0.110511	-0.0936102	-0.0636341	-0.00523743	-0.00569223	-0.00127914	-0.0655634	-0.0302	-0.0952189	-0.038041	-0.0640942	-0.10455	-0.0960429	-0.0996605	-0.000275725	-0.0954876	-0.0885916	-0.112983	-0.151432	-0.0946458	-0.467247	-0.104525	-0.321544	-0.284093	-0.0921466	-0.0932659	-0.0402896
20234	WO	RH	5	-4.77901	29	NO	NS	2	4.88	4.97	65.64	-6.55872	43.0168	517.142	7.30364	1267.12	-90.4602	4.00548	-4.11262	7.33765	-0.015914	-0.00245704	-0.061154	-0.0735152	-0.0101584	-0.004345	0.000457199	-0.0432619	0.0415454	0.0145127	0.0687809	0.00362037	-0.0447827	-0.0226165	-0.0456198	-0.0479712	-0.00504984	-0.0623542	-0.0573869	-0.086771	-0.148199	-0.0335597	-0.290051	-0.0526297	-0.195832	-0.1612	-0.0427289	-0.0859233	-0.0166416
20235	WO	RH	9	-0.77901	30	YE	NS	4	5.47	4.79	66.204	-5.99473	35.9367	500.491	-9.34736	1291.54	-66.0342	4.02464	-3.06885	6.82332	-0.0521005	0.00219622	-0.0327338	0.0125288	-0.0702335	-0.0106216	-0.0106673	-0.0589777	-0.0483663	-0.0182116	0.00945245	0.0248459	-0.080375	-0.151204	-0.119163	-0.221404	-0.0111167	-0.0379911	-0.0710998	-0.112678	-0.116558	-0.0620629	-0.16525	-0.0758665	0.0161321	-0.167031	-0.0626079	-0.133618	-0.0388545
20236	WO	RH	9	-0.77901	30	YE	NS	0	6.36	4.72	76.8186	4.61992	21.3437	446.98	-62.8584	1212.87	-144.708	3.85216	-2.78545	5.59234	-0.092428	-0.00768873	-0.0519062	-0.0759437	-0.103758	-0.0168861	-0.0210984	-0.0437471	0.038123	-0.116422	-0.22896	-0.0838742	-0.0724344	-0.194308	-0.0204176	-0.0602073	-0.0127322	-0.083656	-0.0311455	-0.0120241	-0.147723	-0.0258687	-0.32246	-0.0478773	-0.192304	-0.171367	-0.00597156	0.0213945	-0.0225418
20237	ME	RH	14	4.22099	29	YE	CS	15	5.25	4.66	70.4011	-1.7976	3.23137	557.494	47.6556	1475.37	117.793	3.89049	-5.51037	6.97499	-0.149175	-0.0381223	-0.0697571	-0.0756705	-0.113975	-0.0237234	-0.0202353	-0.106054	-0.207478	-0.0183279	-0.0686081	-0.0621576	-0.193142	-0.222383	0.0184716	-0.116719	-0.0249309	0.0953754	-0.0640432	-0.0653693	-0.0779246	-0.0324341	-0.282907	-0.112213	-0.270219	-0.20696	-0.092398	-0.135303	-0.0300601
20238	WO	RH	14	4.22099	30	NO	NS	11	5.55	4.75	70.0397	-2.159	4.66126	543.007	33.1686	1277.04	-80.5352	3.89049	-10.0805	7.32352	-0.126656	0.00412848	-0.174144	-0.173638	-0.0334534	-0.00943155	-0.0136513	-0.0980377	-0.117942	-0.0715964	-0.206682	-0.0597239	-0.262806	-0.292713	-0.157435	-0.190112	-0.0207612	-0.144261	-0.135189	-0.235397	-0.275273	-0.0909729	-0.540104	-0.147059	-0.29887	-0.220906	-0.117508	-0.35159	-0.0633338
20240	ME	LH	5	-4.77901	30	YE	NS	3	5.03	6.29	65.1636	-7.03511	49.4928	505.926	-3.91236	1311.66	-45.9152	4.02464	-4.65855	6.92595	0.00164606	0.0117833	-0.101636	-0.10535	-0.0476304	-0.00134544	0.0012907	0.00718191	-0.103839	-0.10665	-0.0425834	-0.0432453	-0.276317	-0.379631	-0.039967	-0.118983	0.00338378	0.0213591	-0.030923	-0.166092	-0.145575	-0.0606416	-0.207906	-0.162455	-0.0822493	0.00612343	-0.149657	-0.218426	-0.0174537
20241	ME	RH	5	-4.77901	28	YE	NS	20	5.8	4.85	66.7625	-5.4362	29.5523	489.474	-20.3644	1285.48	-72.1012	3.39493	-1.54996	6.61525	-0.0045283	-0.0121553	-0.0510328	0.0483981	-0.0183065	0.0014625	-0.00298713	-0.0153803	-0.0230313	-0.0354802	-0.0329293	0.0306318	-0.116443	-0.144702	0.0519526	0.0361962	0.0163519	-0.0522312	-0.0326451	-0.112722	-0.130623	-0.00208081	-0.225526	-0.0688453	-0.0563899	-0.028642	-0.031337	-0.0492224	-0.000695595
20242	ME	RH	9	-0.77901	28	YE	NS	6	5.93	5.83	67.0664	-5.1323	26.3405	554.294	44.4556	1548.23	190.65	3.82478	-5.47561	6.70357	-0.0388562	-0.00659589	-0.116585	-0.0648487	-0.175902	-0.0210597	-0.00889877	0.00967327	0.0863118	-0.0828249	-0.327084	-0.0437502	-0.148061	-0.289626	-0.0596891	-0.0617399	-0.00908369	-0.0544066	-0.0548301	-0.127523	-0.121221	-0.0249937	-0.340507	-0.0932311	-0.236685	-0.204435	-0.0214081	-0.00278257	-0.0257858
20248	WO	RH	14	4.22099	27	YE	NS	4	7.35	5.61	70.2861	-1.91259	3.658	477.915	-31.9234	1216.3	-141.278	4.30664	-2.16131	6.70396	-0.0239324	0.0105073	-0.0116754	-0.121161	0.011482	0.00172733	0.00439719	-0.0365619	-0.0977213	-0.00707087	-0.0104941	-0.0122385	-0.155404	-0.112898	-0.0240598	-0.0182871	-0.0208346	-0.081993	-0.0191561	-0.0271372	-0.00897452	-0.0229486	0.046174	-0.0497706	-0.0984704	-0.0365492	-0.00962073	-0.036692	-0.0276344
20250	WO	RH	5	-4.77901	28	YE	NS	7	6.29	4.72	80.7693	8.57064	73.4559	433.384	-76.4544	1137.18	-220.397	3.81383	-7.8142	5.83043	-0.0907179	-0.00514785	-0.0891906	-0.204514	-0.0770156	-0.00430025	-0.00689292	-0.0891323	-0.128821	-0.010215	0.0699997	-0.0253199	-0.302712	-0.308038	-0.0645604	-0.102943	-0.0245754	-0.0817118	-0.0479899	-0.172375	-0.144291	-0.0782156	-0.478898	-0.146086	-0.452433	-0.294631	-0.0850625	-0.232414	-0.0154133
20257	ME	RH	17	7.22099	29	YE	NS	0	7.17	5.29	65.5168	-6.68193	44.6481	537.538	27.6996	1477.41	119.837	3.9206	-4.61026	7.07854	-0.0173583	0.041678	-0.0699316	-0.134697	-0.14465	-0.00875016	-0.011459	-0.0355666	-0.00274185	-0.0763588	-0.0376458	0.00219867	-0.179026	-0.237393	-0.0459321	-0.0962745	-0.00647329	-0.0950395	-0.0643169	-0.15768	-0.0902582	-0.030163	-0.18899	-0.162234	-0.0897072	-0.0567928	-0.102802	-0.0771047	-0.0138662
20259	WO	RH	5	-4.77901	29	NO	NS	34	7.07	3.65	68.8706	-3.32806	11.076	479.575	-30.2634	1276.77	-80.8092	3.98631	-8.7063	5.52545	-0.151682	-0.0279891	-0.107667	-0.0809022	-0.195618	-0.0129371	-0.0157136	-0.0979551	-0.148018	-0.0539234	-0.19339	-0.0696976	-0.249875	-0.294778	-0.0477222	-0.109423	-0.0168222	-0.148012	-0.102154	-0.114073	-0.183616	-0.078413	-0.540436	-0.179465	-0.304857	-0.134096	-0.102886	-0.148727	-0.0312407
20260	WO	RH	9	-0.77901	30	NO	NS	4	5.64	4.91	67.9836	-4.21512	17.7673	523.76	13.9216	1385.21	27.6358	3.98084	-7.92221	6.28579	-0.105875	-0.0189935	-0.0680493	-0.0890891	0.0110677	-0.034923	-0.021252	-0.0212984	-0.049097	-0.039556	-0.106211	-0.055586	-0.211668	-0.0954074	-0.0625299	-0.157575	-0.0424764	-0.053724	-0.159245	-0.143198	-0.20411	-0.0797615	-0.392473	-0.156672	-0.369061	-0.47015	-0.112429	-0.0756833	-0.0462664
20261	ME	RH	12	2.22099	30	YE	NS	13	5.35	5.57	67.2936	-4.90506	24.0596	555.232	45.3936	1390.08	32.5038	3.98084	-2.91773	7.05267	-0.0697106	-0.000198149	-0.0917628	-0.0427128	-0.0657511	-0.00923922	-0.00671595	-0.0125297	-0.03427	-0.0473311	-0.127971	-0.0390911	-0.0960369	-0.103474	-0.0631488	0.0786057	-0.00551412	-0.0689305	-0.02093	-0.0397406	-0.0457519	-0.0391652	-0.176428	-0.030625	-0.00031089	0.00151968	0.0237933	0.105319	-0.0381872
20262	WO	RH	5	-4.77901	28	NO	NS	9	7.73	4.59	69.8371	-2.3616	5.57714	483.387	-26.4514	1234.64	-122.939	3.87132	-5.36587	6.28508	-0.0354655	-0.0179715	-0.0777837	-0.0998232	-0.0878799	-0.00577364	-0.0133063	-0.0855395	-0.171708	-0.0526748	-0.150185	-0.038318	-0.118667	-0.163023	-0.0118831	-0.0155823	-0.0102152	-0.0727403	-0.0385818	-0.0666338	-0.12782	-0.0125076	-0.367667	-0.0986572	-0.424373	-0.347815	-0.0192353	0.0552029	0.00949575
20263	WO	RH	5	-4.77901	28	YE	NS	20	4.46	4.37	75.1595	2.96078	8.76625	461.168	-48.6704	1261.34	-96.2382	3.89049	-3.53581	6.66995	-0.106636	0.0109472	-0.05968	-0.206274	0.000671022	-0.00210331	0.00392419	0.00653034	-0.0166917	-0.00155338	-0.0075113	0.0293538	-0.115764	-0.0692379	-0.0778186	-0.128975	-0.0360169	-0.0609132	-0.0604623	-0.0234207	-0.0600349	-0.0274944	-0.0911635	0.0002009	-0.0605722	-0.0198627	-0.0249543	-0.0485272	-0.0423819
20265	WO	RH	9	-0.77901	28	NO	NS	3	6.15	5.19	73.8316	1.63293	2.66645	426.65	-83.1884	1255.05	-102.531	3.92882	-3.38372	5.79943	-0.0644558	-0.0206452	-0.0393956	-0.0364057	-0.0393024	-0.00440777	-0.0126351	-0.0167183	-0.000545635	-0.00773857	-0.0426268	-0.0106584	-0.0178983	-0.0186243	-0.0174701	-0.0959359	-0.0191878	-0.0759146	-0.0370213	-0.0415571	-0.159545	-0.0216874	-0.353717	-0.0491091	-0.202316	-0.132908	-0.0347318	-0.0933127	-0.0181689
20266	ME	RH	17	7.22099	30	YE	NS	0	7.11	4.52	71.0691	-1.12956	1.27592	554.472	44.6336	1420.07	62.4928	3.95893	-3.58834	7.12617	-0.0515326	-0.00545319	-0.0691002	-0.109774	0.0113844	-0.00650236	-0.00908354	-0.0366102	-0.0467249	-0.0364954	0.0489257	-0.0243722	-0.119786	-0.1294	-0.0536483	-0.0644363	0.000491547	-0.0552205	-0.0428858	-0.0821214	-0.165241	-0.0392059	-0.287229	-0.101914	-0.197776	-0.0979463	-0.0454439	-0.0312702	-0.0214357
20274	WO	RH	9	-0.77901	27	YE	NS	16	4.02	9.03	71.5455	-0.653178	0.426642	477.713	-32.1254	1155.53	-202.046	3.81383	-7.06325	6.70757	-0.0946043	0.0046505	-0.0900116	-0.0750128	-0.0835913	-0.0119754	-0.0245524	-0.0735048	-0.0578107	-0.0517865	-0.171487	-0.0557052	-0.183004	-0.146625	-0.0100693	-0.0989713	-0.0257381	-0.0836835	-0.0915302	-0.146254	-0.156097	-0.0642916	-0.416268	-0.113198	-0.421896	-0.310559	-0.0717421	-0.145046	-0.0311809
20275	ME	RH	5	-4.77901	29	YE	NS	7	5.78	5.63	70.2888	-1.90985	3.64753	580.353	70.5146	1481.8	124.223	4.35592	-5.47163	8.3021	-0.101851	-0.0305959	-0.163305	-0.0977879	-0.0454573	-0.00967483	-0.0125038	-0.042993	-0.103628	0.0272752	0.112103	-0.02353	-0.16064	-0.0585306	-0.0157225	-0.089587	0.00271995	-0.117357	-0.0640443	-0.0868551	-0.1417	-0.0536696	-0.336446	-0.0786774	-0.287792	-0.143617	-0.0445435	-0.140486	-0.0446924
20277	ME	RH	9	-0.77901	28	NO	NS	6	5.85	4.83	66.2094	-5.98925	35.8711	623.692	113.854	1622.91	265.331	3.93977	-7.48369	8.09408	-0.197087	-0.0589124	-0.138938	-0.194053	-0.171551	-0.00908084	-0.0116691	-0.129755	-0.110606	0.0132354	-0.0655599	-0.025809	-0.125443	-0.0145037	-0.0685935	-0.171222	-0.0127198	-0.138864	-0.124401	-0.118336	-0.22915	-0.0935227	-0.591846	-0.166663	-0.52168	-0.265888	-0.112143	-0.0791463	-0.0223376
20278	WO	LH	9	-0.77901	30	YE	NS	10	4.34	4.86	67.2005	-4.99815	24.9815	516.531	6.69264	1281.2	-76.3762	3.93977	-0.103306	6.99035	0.0226953	-0.000664659	-0.00403808	0.0040126	0.0589349	0.00287179	-0.00499946	-0.00335461	-0.0806823	-0.111319	-0.300621	-0.100656	-0.0123811	-0.276276	0.0421829	-0.0399486	0.00402201	-0.0639907	-0.00825886	-0.123818	-0.0532713	-0.0050373	0.00907708	-0.118697	0.0397748	0.0208657	-0.0679062	0.0300153	-0.00858203
20279	WO	RH	9	-0.77901	30	YE	NS	7	7.11	4.45	78.7406	6.54189	42.7964	447.475	-62.3634	1351.9	-5.68022	3.98084	-4.9879	5.38658	-0.132529	-0.0134546	-0.0917889	-0.201163	-0.0493864	-0.0184958	-0.010888	-0.0802542	-0.143367	0.0105138	0.0342859	-0.0597904	-0.232924	-0.0623121	0.00892004	-0.0919358	-0.0204942	-0.102485	-0.0572924	-0.104804	-0.117049	-0.0163553	-0.225207	-0.0771768	-0.0866306	-0.0426083	-0.0399126	-0.187809	-0.024057
20285	WO	RH	5	-4.77901	28	YE	NS	19	4.82	5.08	79.54	7.34135	53.8954	499.301	-10.5374	1355.24	-2.33522	3.98631	-2.48149	6.17202	-0.0608889	0.0057716	-0.0171774	0.0143336	-0.101504	-0.00628845	-0.00566659	-0.0667581	-0.037954	0.0072186	0.0763947	0.0151776	-0.0166668	-0.137055	-0.00385005	-0.134958	-0.0169218	-0.0334591	-0.0118409	-0.0388305	-0.0872416	-0.018886	-0.339634	-0.0579532	-0.251425	-0.188232	-0.0433068	0.101527	-0.0186813
20286	WO	RH	9	-0.77901	29	YE	NS	4	6.59	5.43	73.347	1.14833	1.31866	493.467	-16.3714	1339.75	-17.8292	3.50171	-1.98046	6.28198	-0.0413737	0.0177878	-0.0627194	-0.0612233	0.0629754	0.00182302	-0.0140748	-0.0555332	-0.0463777	-0.0146404	-0.0651569	0.0106506	-0.13707	-0.134627	0.119634	-0.00763484	-0.0163112	-0.07594	0.0218109	0.034253	0.0931306	0.0383454	-0.416937	-0.0722548	-0.0403783	0.0096753	-0.069133	-0.127957	-0.0148874
20295	ME	RH	5	-4.77901	26	YE	NS	6	5.77	5.48	68.9254	-3.2733	10.7145	476.34	-33.4984	1281.8	-75.7792	3.94524	0.793614	6.49636	0.0174865	0.0137131	-0.0564255	0.0886345	-0.0198964	-0.000859465	0.00730713	0.0252635	0.0139871	-0.0279231	0.00107532	-0.00546473	0.108929	-0.0499157	0.0255034	-0.0709337	0.00553639	0.0115403	-0.0232759	-0.09881	-0.094696	-0.0319253	0.0208132	-0.100598	0.0917063	0.0315183	-0.0160478	0.0843931	-0.0257327
20298	WO	RH	5	-4.77901	28	YE	NS	11	4.94	4.66	79.1239	6.92519	47.9583	430.71	-79.1284	1386.23	28.6518	3.64134	-1.18061	5.85574	0.0225206	0.00734076	-0.0330741	-0.0154764	0.0255454	-0.00212845	0.0115424	0.0644693	-0.00228809	-0.106527	-0.195202	0.00190575	0.00181145	-0.244088	-0.0620453	-0.07349	0.000254357	0.0235403	-0.0225227	-0.0905836	-0.0818774	-0.0569205	0.0308473	-0.0944429	0.0727138	0.0453863	-0.0868943	-0.16433	-0.00791598
20300	WO	RH	12	2.22099	29	NO	NS	3	4.99	4.98	65.8782	-6.32053	39.9491	574.033	64.1946	1413.31	55.7268	3.99179	-9.5957	7.57294	-0.167012	-0.0217083	-0.118557	-0.156779	-0.136697	-0.0173963	-0.010362	-0.0565586	-0.123108	-0.00601415	0.0157884	-0.0305619	-0.217113	-0.046582	-0.0277764	-0.0603427	-0.00613793	-0.125176	-0.0714571	-0.0442463	-0.141887	-0.0564589	-0.483239	-0.0956839	-0.720873	-0.308095	-0.043119	-0.225304	-0.0202001
20301	ME	RH	12	2.22099	29	YE	NS	6	4.17	5.27	66.0616	-6.13709	37.6639	579.096	69.2576	1493.22	135.638	3.99179	-4.26726	8.00022	-0.0552571	-0.0137883	-0.156719	-0.149356	-0.0285263	0.0058681	-0.021459	-0.0874254	-0.0263248	0.0736493	0.222146	0.0537076	-0.00993756	0.0127388	0.0767721	0.0265285	-0.0107175	-0.123132	-0.0162649	-0.0729194	0.00532884	-0.0463892	-0.116835	-0.0629004	-0.315355	-0.125639	-0.00668197	-0.111761	-0.0158204
20305	WO	RH	9	-0.77901	30	NO	NS	7	6.58	4.78	67.5017	-4.69698	22.0617	530.607	20.7686	1235.98	-121.601	4.04381	-2.76893	6.58175	0.0216544	0.00378361	0.0179698	0.00656278	-0.0298057	-0.0107638	-0.00819364	-0.00699378	-0.0502061	-0.142187	-0.318245	-0.0977923	-0.121054	-0.282598	0.0353199	-0.0361162	-0.0136568	0.0351897	-0.0455438	-0.15976	-0.0661581	-0.0254174	-0.27912	-0.0988112	-0.277595	-0.230034	-0.0384964	0.0493688	-0.00554507
20312	WO	RH	5	-4.77901	30	YE	NS	38	7.68	4.98	76.1971	3.99843	15.9874	545.638	35.7996	1366.19	8.60978	3.85216	-1.76888	6.73762	-0.0652477	0.001718	-0.0860174	-0.0369269	-0.0779458	-0.00596853	-0.0025824	-0.00229843	0.0254242	0.00312163	0.0309761	0.012817	-0.0951613	-0.0735833	0.00178178	-0.0272163	0.0101478	-0.0635613	-0.0292182	-0.0304985	-0.0682274	-0.0370687	-0.136567	-0.0922788	0.0534742	-0.110433	-0.0267312	-0.120556	-0.0259718
20316	WO	RH	17	7.22099	28	NO	NS	6	6.61	4.75	67.6988	-4.49986	20.2487	463.679	-46.1594	1122.87	-234.704	3.90965	-4.7971	5.99297	-0.0694257	-0.00580277	-0.0847303	-0.0814913	-0.0348036	0.00489399	0.00462883	-0.00807724	-0.141199	-0.0220404	-0.145054	-0.0230239	-0.294515	-0.179953	-0.00666111	-0.0220996	-0.00561111	-0.0691305	-0.0548488	-0.0652417	-0.088266	-0.011997	-0.211539	-0.0438338	-0.188504	-0.12218	-0.0245018	-0.133684	-0.00270666
20317	ME	RH	17	7.22099	30	YE	NS	23	3.81	4.44	69.0103	-3.18843	10.1661	572.555	62.7166	1493.74	136.161	3.90965	-0.323047	7.63479	0.0259007	0.0001616	-0.118195	-0.0379832	-0.0420589	-0.0114208	0.00871725	-0.0325549	-0.0593764	-0.0726135	-0.0766975	-0.0256816	-0.205855	-0.204548	0.0344489	-0.0325388	-0.015141	-0.00419669	0.00372683	-0.0219263	-0.0363385	0.00679119	0.0497354	-0.0833822	0.246566	0.151911	0.0174217	-0.0729538	-0.01573
20322	WO	RH	12	2.22099	28	YE	NS	16	4.67	5.07	72.2546	0.055925	0.00312761	491.234	-18.6044	1406.58	48.9988	4.02464	-5.09636	5.34961	-0.062198	0.0046515	-0.117432	-0.0840543	-0.0909683	-0.00635321	-0.00871484	-0.00854566	-0.0907691	-0.0600471	-0.326311	-0.0307797	-0.104171	-0.235281	-0.0688477	-0.0335736	0.0103906	-0.120644	-0.0398145	-0.054192	-0.106533	-0.00995647	-0.20184	-0.111033	-0.00408136	0.0968981	-0.0822008	-0.136228	-0.0410765
20323	WO	RH	5	-4.77901	27	YE	NS	21	4.37	5.06	72.3751	0.17639	0.0311136	468.173	-41.6654	1250.72	-106.855	4.30938	-2.15368	6.89577	-0.0248589	-0.00928853	-0.0482509	-0.000288928	-0.0337317	0.022971	0.0124407	0.00913014	-0.0245422	-0.0256215	-0.0214502	0.00141874	0.106726	-0.176934	-0.0498018	-0.0689125	-0.00760801	-0.0223791	-0.0151935	-0.20946	-0.000942503	-0.0540586	-0.0387105	-0.096854	0.0255353	-0.0231712	-0.0911444	-0.0350017	0.00601537
20324	ME	RH	9	-0.77901	30	YE	NS	10	4.19	5.08	66.1246	-6.07412	36.895	564.019	54.1806	1502.33	144.754	4.30938	-0.968121	7.72236	-0.0593253	0.00510222	-0.0603778	0.0277073	0.00821177	0.00405465	0.00855745	0.0364298	0.0433653	0.00658364	0.055744	0.0357969	0.0950423	-0.127296	0.0155997	0.0724902	0.00845331	-0.135045	-0.0117757	-0.0693247	0.0113655	-0.0121476	0.0499631	-0.0442792	-0.0168284	0.0724437	-0.0469516	-0.103412	-0.00269085
20325	WO	RH	5	-4.77901	29	YE	NS	4	6.67	4.54	71.3703	-0.828401	0.686248	534.846	25.0076	1370.82	13.2398	3.96715	0.0153763	7.27728	-0.00707506	0.000977126	0.0213578	0.098192	0.0435413	0.00151756	0.0125066	0.0365137	0.0663765	-0.114082	-0.311092	-0.0203836	0.08134	-0.217622	-0.0266445	-0.032833	-0.00631588	0.067021	-0.0317402	-0.0742408	0.0188739	-0.0303875	-0.0821516	-0.122406	-0.0661726	-0.0124257	-0.0415541	-0.0123946	0.0220811
20328	ME	RH	9	-0.77901	29	YE	NS	8	5.9	4.82	75.05	2.85127	8.12974	604.467	94.6286	1598.4	240.826	3.79466	-2.23024	8.37021	-0.0369989	0.00944422	-0.0559628	-0.110823	-0.0632236	-0.00961045	0.00233441	0.00692573	0.0185665	-0.060737	-0.105618	-0.0372407	0.15081	-0.131018	0.00572518	-0.0633749	-0.0247419	-0.130602	-0.0308349	-0.00956207	-0.0697927	-0.0131361	-0.20809	-0.0799317	-0.0730323	-0.0255469	-0.0338549	-0.0292022	-0.012303
20330	WO	RH	12	2.22099	28	YE	CS	17	6.39	4.71	76.8186	4.61992	21.3437	493.84	-15.9984	1381.96	24.3808	3.92882	-6.21281	6.22889	-0.0907763	-0.00282029	-0.0904416	-0.176232	-0.0893399	-0.0158785	-0.000609904	-0.0643743	-0.086127	-0.00841561	0.00976796	-0.0539893	-0.187353	-0.19261	-0.0441149	-0.193854	0.00404162	-0.083509	-0.100942	-0.121385	-0.154516	-0.0543991	-0.377344	-0.0933194	-0.224779	-0.200968	-0.0646283	-0.17191	-0.0208306
20331	ME	RH	17	7.22099	30	NO	NS	1	5.28	5.09	69.1554	-3.04332	9.26181	622.34	112.502	1547.13	189.549	3.80014	-2.66148	8.78323	-0.0171874	0.0024536	-0.105633	-0.0420841	-0.134788	-0.0078439	0.00585053	-0.0244525	-0.0504717	-0.0265414	-0.0753197	-0.0151243	0.0188258	-0.100282	-0.00491759	-0.0728153	-0.0054867	-0.0713308	-0.0367774	-0.0194904	-0.0859511	-0.00521281	-0.0773771	-0.0926323	0.0589111	0.0323676	-0.0637531	0.0348566	-0.0181647
20344	ME	RH	17	7.22099	27	YE	NS	10	5.06	5.76	68.7721	-3.42662	11.7417	543.101	33.2626	1466.54	108.959	3.98084	-2.61955	7.80673	-0.0815196	-0.0213371	-0.0523924	-0.0425851	-0.0931927	-0.00963034	-0.00704232	-0.010304	-0.0177475	0.0133128	-0.00216736	-0.0454674	-0.0688576	-0.0145978	0.0293474	-0.113345	-0.0267446	-0.0420949	-0.0317445	-0.0602724	-0.171151	-0.060084	-0.255297	-0.112695	-0.143706	-0.136844	-0.0824866	0.0736783	-0.0264043
20349	ME	RH	14	4.22099	27	YE	NS	2	7.31	4.11	70.1793	-2.01937	4.07784	481.267	-28.5714	1339.88	-17.6962	3.82204	-1.46388	6.17401	-0.0393002	0.00410969	-0.0196838	-0.0751597	0.154448	0.00145297	0.00187188	0.0297663	-0.0709084	-0.0182161	0.0963539	0.038854	-0.20312	-0.318417	-0.0693242	-0.0825246	-0.00377029	-0.138517	-0.0268877	-0.00597294	0.100868	0.0307742	0.211789	0.0167889	0.109528	0.0247824	-0.0361513	-0.0777169	-0.00534994
20350	ME	RH	17	7.22099	25	YE	NS	2	6.03	4.8	74.6612	2.4625	6.06389	544.878	35.0396	1475.28	117.702	3.90965	-3.33738	7.31058	-0.13176	-0.00386725	-0.156004	-0.104742	-0.0924332	-0.00133191	8.46623e-06	0.0258215	0.0312407	-0.00975223	-0.0980483	0.024586	0.0604269	-0.0341889	-0.0567749	0.000742036	-0.00171954	-0.135806	-0.0696118	-0.061171	-0.139781	-0.0389373	-0.339138	-0.110675	-0.039297	-0.00750389	-0.0917229	-0.130991	-0.00893985
20352	WO	RH	12	2.22099	28	NO	NS	1	7.33	4.82	71.5017	-0.696984	0.485787	524.628	14.7896	1332.47	-25.1072	3.98905	-0.555772	6.3052	-0.0329705	-0.0282196	0.000146	-0.0915955	-0.0517051	-0.00721656	0.000472118	-0.0404653	-0.0291374	0.0150811	0.0359484	-0.0211354	-0.172663	-0.140087	0.0105435	-0.0201366	-0.00584573	-0.0180939	0.0129878	0.008657	-0.00963307	0.0157468	-0.0198216	-0.0150274	-0.0193761	-0.0539928	-0.032504	0.0292294	-0.00501546
20353	WO	RH	9	-0.77901	29	YE	NS	14	7.33	5.36	72.4682	0.269477	0.0726181	525.301	15.4626	1249.96	-107.622	3.87132	-4.61264	5.63263	-0.0620069	-0.00567796	-0.125848	-0.0146703	-0.142512	-0.0107474	-0.0144641	-0.0175407	-0.110482	-0.0504235	-0.0960761	-0.086101	-0.0906251	-0.14168	0.0271301	-0.0334051	-0.0116576	-0.0573235	-0.0266937	-0.0495124	-0.211716	-0.0213695	-0.419395	-0.0687413	-0.260334	-0.115351	-0.0836352	-0.0568525	-0.0222653
20356	WO	RH	17	7.22099	27	YE	NS	3	6.98	4.7	76.3258	4.12711	17.033	472.564	-37.2744	1310.56	-47.0232	3.98905	-5.66752	5.78552	-0.0596339	-0.0036329	-0.0795746	-0.124501	-0.0732196	-0.00583743	-0.00342811	-0.00865527	-0.134251	-0.0529585	-0.181498	-0.0369266	-0.203962	-0.221724	0.00436385	-0.167256	-0.015766	-0.0785608	-0.0750537	-0.190538	-0.124677	-0.0588688	-0.142756	-0.183543	-0.0230168	0.00538605	-0.110062	-0.233911	-0.0258861
20358	ME	RH	17	7.22099	29	NO	NS	4	5.76	4.75	66.9952	-5.20349	27.0763	582.218	72.3796	1555.13	197.555	3.9206	-1.95659	7.366	-0.138507	-0.00592766	-0.052234	-0.0718869	-0.144496	-0.00978712	-0.00964199	-0.0408635	-0.00960194	-0.0688399	-0.189506	-0.0349694	-0.210474	-0.315697	-0.077581	-0.0491404	-0.0432864	-0.0475767	-0.0496891	-0.121121	-0.136886	-0.0360555	-0.189186	-0.0869965	0.219506	0.0541625	-0.0122713	-0.0730241	-0.0256553
20362	WO	RH	5	-4.77901	27	YE	NS	18	6.39	4.22	76.3039	4.10521	16.8527	463.888	-45.9504	1184.03	-173.549	3.85216	-5.57428	4.77607	-0.208156	-0.00415819	-0.0605882	-0.105305	-0.143682	-0.00811971	-0.0167477	-0.0502195	-0.0535283	-0.0121038	-0.00668267	-0.0322026	-0.136483	-0.252795	-0.0417205	-0.0649558	-0.00376537	-0.103617	-0.0689747	-0.119341	-0.184173	-0.0675757	-0.196622	-0.146388	-0.220152	-0.133254	-0.0874997	-0.115876	-0.0077671
20368	WO	RH	9	-0.77901	24	NO	NS	21	6.52	4.95	68.4983	-3.70041	13.693	510.099	0.260637	1248.23	-109.348	3.96715	0.550774	6.82594	0.0559217	0.0129715	0.00925446	0.0316276	0.0240365	-0.00811112	-0.0111585	0.0041878	0.00889879	-0.117838	-0.19305	-0.0528989	-0.0855266	-0.233089	0.044259	0.0100958	0.0052474	0.0149022	0.0174351	-0.0280706	-0.0699047	0.00421837	-0.0550815	-0.0829783	0.00533399	-0.068966	-0.0419487	0.180699	-0.00271863
20372	WO	RH	5	-4.77901	27	YE	NS	30	7.11	4.35	79.5346	7.33587	53.815	348.874	-160.964	1083.41	-274.163	3.96715	-4.14706	3.31464	-0.095814	-0.00664392	-0.016708	-0.0780594	-0.114244	-0.0173691	-0.00858559	0.0321198	0.213117	-0.0770528	-0.499757	-0.214512	-0.0887547	-0.0685301	-0.0747848	-0.107033	-0.0318052	-0.0513499	-0.0196344	-0.0762671	-0.0731509	-0.0276886	-0.111366	-0.11029	-0.10879	-0.120032	-0.0981186	-0.0581135	-0.0319108
20374	WO	RH	9	-0.77901	28	YE	NS	29	5.5	6.48	76.3833	4.1846	17.5109	491.87	-17.9684	1320.38	-37.1972	3.83299	-5.79991	6.83925	-0.0525998	-0.00873683	-0.0438089	0.0144016	-0.187343	-0.00530781	-0.000855259	-0.0671929	-0.131116	-0.0658087	-0.274158	-0.0563783	-0.0900062	-0.191424	0.0259854	-0.167952	-0.0193084	-0.0493188	-0.0919487	-0.0944526	-0.213016	-0.0676398	-0.451677	-0.163244	-0.269004	-0.235232	-0.0904133	-0.0671254	-0.0249298
20375	WO	RH	9	-0.77901	28	YE	NS	16	6.4	5.28	72.3313	0.132585	0.0175787	413.419	-96.4194	1205.41	-152.163	3.79466	-2.02917	4.95037	-0.0495777	-0.0247436	-0.101732	-0.00564359	-0.0272694	-0.00280837	0.0157109	-0.0253697	0.024953	0.0260078	-0.00554026	-0.0582155	0.069991	0.0406596	0.0133324	-0.125851	-0.0229772	-0.00570565	-0.000853462	-0.0683896	-0.0625913	-0.0147096	-0.333489	-0.0898256	-0.187084	-0.0900313	-0.0729461	-0.0269817	-0.0195264
20377	WO	RH	5	-4.77901	28	NO	NS	9	3.45	4.38	77.4675	5.26879	27.7602	447.777	-62.0614	1176.91	-180.672	3.90965	-2.70868	6.12109	-0.128587	-0.00981361	-0.0346021	-0.103183	-0.0121017	-0.00810208	0.000766565	-0.00956648	-0.005388	0.0135851	0.0939394	0.0341107	-0.106998	-0.12429	-0.0202302	0.0104763	-0.00424327	-0.119532	2.34804e-05	0.000958346	0.00384993	0.0387435	-0.0865741	-0.00984292	-0.104157	-0.0652322	0.00363101	-0.0715192	-0.028173
20378	ME	LH	9	-0.77901	28	NO	NS	5	5.1	5.65	72.6516	0.452913	0.205131	503.419	-6.41936	1396.96	39.3798	3.8412	-2.26387	5.77238	-0.0437752	-0.00167906	-0.0321999	0.0530127	0.00941934	-0.00803927	0.00079246	-0.0568217	-0.18304	-0.0991913	-0.244742	-0.0736987	-0.290439	-0.318948	-0.00508013	0.0019919	-0.0193245	0.0548405	0.0100957	-0.0505771	-0.00733744	-0.0120087	0.096757	-0.0762676	0.12904	0.116222	-0.032439	0.0126444	-0.0238216
20379	WO	RH	5	-4.77901	30	YE	NS	0	6.01	4.8	71.5838	-0.614848	0.378039	532.854	23.0156	1306.11	-51.4692	3.8412	-3.2823	6.992	-0.0644159	-0.0154278	-0.0503639	-0.161753	-0.120639	-0.0140654	-0.00794928	-0.0304725	-0.0571719	-0.0261844	-0.0229847	0.0216927	-0.0960345	-0.186617	-0.0338667	-0.0810858	-0.025803	-0.0614893	-0.043964	-0.0563118	-0.10811	-0.0182254	-0.174451	-0.087503	-0.119613	-0.0562756	-0.031507	-0.0453385	-0.0194217
20382	ME	RH	12	2.22099	30	YE	NS	11	6.2	6.91	75.822	3.62334	13.1286	523.998	14.1596	1381.15	23.5738	3.81383	-5.40927	6.78077	-0.0710029	0.000189626	-0.0645611	-0.0819109	-0.117513	-0.00338849	-0.00739848	-0.0411994	-0.0650391	0.00827012	0.0323494	-0.0184854	-0.206588	-0.211012	-0.00650953	-0.0971411	-0.00657017	-0.123636	-0.0340491	-0.0833936	-0.0577982	-0.0046903	-0.129101	-0.105448	0.0285017	-0.0220274	-0.0475434	-0.147843	-0.0175903
20386	WO	RH	17	7.22099	29	NO	NS	7	6.31	4.25	70.9569	-1.24182	1.54211	564.504	54.6656	1345.8	-11.7792	4.55852	-2.42447	7.49509	-0.0209796	-0.017888	-0.0434077	-0.0822689	-0.0445417	-0.00369642	0.00261039	-0.033263	-0.0751527	-0.00388799	-0.072672	-0.00182066	-0.0775504	-0.0859916	0.00319114	-0.00306134	-0.00716561	-0.0522107	-0.048138	-0.0298695	-0.0591339	-0.00433046	-0.0721238	-0.0726833	-0.0762281	-0.059934	-0.0369182	-0.0115983	-0.0106537
20389	ME	RH	17	7.22099	28	YE	CS	4	5.95	4.71	76.7201	4.52136	20.4427	542.607	32.7686	1447.65	90.0678	4.93634	-4.05442	7.3995	-0.0642651	-0.0077403	-0.0635494	-0.041691	-0.191247	-0.014807	-0.00455574	0.0046576	-0.0401326	-0.0485741	-0.103721	-0.0482037	-0.0673257	-0.116291	0.00107894	0.0022116	-0.00795032	-0.0457084	-0.0737603	-0.0842774	-0.15155	-0.0185943	-0.297223	-0.0904801	-0.175896	-0.0859774	-0.0510239	-0.0401184	-0.0258727
20390	WO	RH	9	-0.77901	28	NO	NS	2	5.06	4.74	69.8864	-2.31232	5.3468	517.494	7.65564	1279.17	-78.4042	3.99179	-3.3619	7.09745	-0.0545983	0.00790884	-0.0923763	-0.0125275	-0.0185581	-0.022649	-0.00441847	-0.0100592	-0.0893697	-0.0206327	-0.00636515	0.00519765	-0.0662199	-0.121516	-0.0284065	-0.0655228	-0.00753921	-0.0487595	-0.0324533	0.00424562	-0.0999775	-0.0215348	-0.192847	0.000463351	-0.110519	-0.0744093	-0.0094224	-0.0305158	-0.0258173
20391	WO	RH	12	2.22099	30	YE	NS	8	5.08	3.9	77.2977	5.09905	26.0003	474.954	-34.8844	1305.04	-52.5342	3.95619	-4.56752	6.59006	-0.145666	-0.00329969	-0.0502133	-0.0193485	0.0135136	-0.0107923	-0.0153018	-0.0597129	-0.102076	-0.0406143	-0.0126404	0.0372777	-0.214309	-0.234097	0.0127239	-0.169972	-0.0350819	-0.0341777	-0.0477465	-0.159252	-0.224897	-0.0804344	-0.192306	-0.0744284	-0.267895	-0.188372	-0.0522816	-0.292184	-0.0705007
20392	ME	RH	17	7.22099	28	YE	NS	14	6.34	4.71	67.8357	-4.36297	19.0355	488.38	-21.4584	1406.76	49.1858	4.00548	-3.94635	6.77176	-0.112538	-0.0198439	-0.0532765	-0.151185	-0.00696556	-0.00808965	0.00141214	-0.0510947	-0.157668	-0.00842035	-0.0250174	-0.00579784	-0.14651	-0.073192	0.0277098	-0.0426111	-0.0219827	-0.157298	-0.0205814	-0.129033	-0.0618609	0.0035581	-0.0935174	-0.0922092	-0.107892	0.01551	-0.0819566	-0.0593938	-0.0152776
20393	WO	RH	9	-0.77901	24	YE	NS	29	5.45	5.08	73.1225	0.923824	0.85345	509.057	-0.781363	1328.34	-29.2362	3.79466	-4.38801	6.85492	-0.0625879	0.00874523	-0.0387643	-0.198104	-0.0192985	-0.0164217	-0.0162164	-0.147313	-0.168476	-0.0378729	-0.0796999	0.00965754	-0.197733	-0.253944	-0.110548	-0.115578	-0.0279736	-0.135454	0.0281176	-0.0654488	0.0619472	-0.00656053	0.253695	-0.0789821	0.175321	0.195913	-0.0302081	-0.184563	-0.00082703
20394	WO	RH	5	-4.77901	29	YE	NS	5	5.43	5.49	77.0212	4.82252	23.2567	459.32	-50.5184	1357.65	0.0707773	3.92882	-0.382813	6.04645	-0.0840144	-0.00958131	-0.0984581	-0.229889	-0.0131089	-0.0027477	0.0159335	0.047584	0.0302296	0.004144	0.0224845	0.0344708	-0.0137033	-0.27891	-0.0245623	0.0294988	0.00844351	-0.104838	-0.013673	0.0199858	-0.0651286	0.014656	0.0205678	-0.0705808	0.234899	0.120993	-0.010853	-0.0741721	-0.0152131
20397	ME	RH	9	-0.77901	29	YE	NS	12	6.03	5.18	66.6831	-5.5156	30.4219	594.554	84.7156	1460.72	103.143	3.83299	-2.29455	6.81208	0.0364451	0.000234751	-0.0398238	-0.0438362	-0.0839759	-0.00695071	0.00258696	0.0119443	-0.00613745	-0.065963	-0.11532	-0.0491634	-0.0827016	-0.18766	0.021179	-0.128431	-0.0301287	0.0351504	-0.023712	-0.0524437	-0.0892843	-0.0114691	-0.32819	-0.103348	-0.0301448	0.0284508	0.012332	-0.0824616	-0.0134699
20399	ME	RH	5	-4.77901	28	YE	CS	3	5.98	4.5	69.8097	-2.38898	5.7072	523.033	13.1946	1370.88	13.3068	4.07118	-3.18924	7.01266	-0.025755	0.00363403	-0.10559	-0.0277638	0.0172349	-0.00914041	-0.00774475	-0.0166318	-0.057381	-0.023338	-0.0350823	-0.0401961	-0.199319	-0.126876	0.045755	-0.0356775	0.0155076	0.0153468	-0.0919879	-0.0397163	-0.122744	0.00918708	-0.0798848	-0.0458393	-0.158406	-0.0166017	-0.0433115	-0.052421	0.0146142
20400	WO	RH	9	-0.77901	24	YE	NS	3	5.84	4.96	72.9254	0.726698	0.528091	466.456	-43.3824	1193.73	-163.843	4.07118	-9.77062	5.42379	-0.127626	-0.0168346	-0.110635	-0.138462	-0.147362	-0.0151618	-0.0245885	-0.113773	-0.187608	-0.0276194	-0.0844273	-0.0897652	-0.263981	-0.20508	-0.0610785	-0.195035	-0.0145555	-0.155539	-0.160281	-0.184235	-0.234335	-0.0719132	-0.548528	-0.166878	-0.523215	-0.26153	-0.138785	-0.149394	-0.0390598
20402	WO	RH	12	2.22099	30	YE	NS	0	5.18	4.3	67.0226	-5.17611	26.7921	517.695	7.85664	1285.87	-71.7042	4.02464	-4.95398	6.71127	-0.0153899	0.00494633	-0.111216	-0.0614851	-0.0463719	-0.00780181	-0.000677203	-0.0425378	-0.0177914	-0.0338446	-0.0301222	-0.0089408	-0.0690371	-0.152059	-0.0147302	-0.0351439	-0.00580909	-0.0806763	-0.00441093	-0.106147	-0.1037	-0.0604481	-0.325539	-0.0827309	-0.322423	-0.166933	-0.0910613	-0.157249	0.00200214
20403	ME	RH	17	7.22099	29	YE	NS	7	5.87	5.11	66.4504	-5.74832	33.0432	534.701	24.8626	1380.36	22.7838	3.96715	-7.05117	7.44271	-0.110382	-0.00920022	-0.126317	-0.144228	-0.167663	-0.0256721	-0.0167091	-0.0462301	-0.0489964	0.00506425	-0.0656363	-0.042161	-0.0956481	0.0602906	-0.0977676	-0.199218	-0.0251576	-0.158497	-0.111239	-0.116408	-0.225534	-0.0826284	-0.527373	-0.104913	-0.528967	-0.29773	-0.0765612	-0.137905	-0.0415405
20406	WO	RH	17	7.22099	29	YE	NS	17	5.21	4	77.4456	5.24689	27.5299	535.614	25.7756	1481.96	124.378	3.96715	-4.65624	6.2356	-0.0902462	-0.0327484	-0.0291166	-0.0449076	-0.0622216	0.00221966	-0.0111854	-0.0264058	-0.114303	-0.00748546	0.108801	0.0411017	0.0600116	-0.0663621	-0.0158908	0.0649658	-0.0224438	-0.110503	-0.0952779	-0.0654103	-0.176559	-0.0618534	-0.242643	-0.0726557	-0.21469	-0.103469	-0.0600819	-0.102608	-0.01555
20409	WO	RH	17	7.22099	28	YE	NS	8	5.92	4.5	77.6728	5.47413	29.9661	509.297	-0.541363	1352.74	-4.84022	4.12047	-3.52193	6.46166	-0.0309557	-0.0193219	-0.0842297	-0.0404921	0.0176725	-0.00303556	-0.0016146	-0.0221717	-0.0472604	-0.0229607	-0.00860772	-0.00176155	-0.0617605	-0.171328	0.0642149	-0.0194956	0.00905728	-0.0841115	-0.0214116	0.017018	-0.0867433	-0.0017914	-0.243594	-0.0678921	-0.357586	-0.144439	-0.014418	-0.0170915	0.000331904
20413	WO	RH	9	-0.77901	28	NO	NS	21	6.56	5.21	66.653	-5.54572	30.755	497.332	-12.5064	1223.12	-134.456	4.12868	-2.58678	7.04032	-0.0278646	-0.00193442	-0.0916179	-0.0609195	-0.0593433	-8.79942e-05	0.00442362	-0.00516347	-0.0235785	-0.010863	-0.0219272	-0.0410446	0.041245	-0.0889662	-0.0309498	-0.0705908	0.00211862	-0.0366222	-0.0634307	-0.157448	-0.144432	-0.0327415	-0.160691	-0.107835	0.00811826	-0.00563413	-0.0893728	-0.129501	-0.0156406
20418	WO	RH	17	7.22099	29	YE	NS	0	4.82	5.48	67.6468	-4.55188	20.7196	526.643	16.8046	1221.11	-136.469	3.78097	-6.14868	6.54781	-0.108259	-0.0157691	-0.0968513	-0.110345	-0.0758958	-0.0103407	-0.0164845	-0.0595004	0.0258723	-0.0282773	-0.051077	-0.0248893	-0.137133	-0.236031	-0.0687607	-0.190495	-0.0470332	-0.10953	-0.1017	-0.161558	-0.255264	-0.0832378	-0.334145	-0.160265	-0.317572	-0.171432	-0.0628158	-0.0419216	-0.036144
20421	ME	RH	9	-0.77901	26	NO	NS	6	5.02	4.29	78.8036	6.60486	43.6242	559.204	49.3656	1479.73	122.156	4.52019	-1.10814	7.2443	-0.0215572	0.00695515	0.0122579	-0.0896496	0.0214338	-0.00802579	-0.00308916	-0.0400247	-0.0739378	-0.0388088	0.0335591	-0.00192914	0.0362533	-0.175944	0.0696326	-0.0116552	0.0031108	-0.0403641	-0.0358988	0.0224112	-0.01631	-0.0129997	-0.271639	-0.0174134	-0.075686	-0.0949265	0.0367814	0.0566055	-0.00525232
20422	ME	RH	17	7.22099	29	YE	NS	11	3.53	4.47	67.6961	-4.5026	20.2734	616.682	106.844	1504.87	147.289	3.83573	2.18316	7.79697	-0.114021	-0.000873576	0.0654974	-0.0606327	-0.178875	-0.0378408	-0.0075784	-0.0658705	-0.099676	0.00185454	0.0281009	-0.0853694	-0.294494	-0.0249538	-0.107217	-0.323984	-0.0768592	0.166175	0.11833	0.0929094	0.0164542	-0.0976374	0.104063	-0.0907844	0.362894	0.0130633	-0.111297	0.0704468	0.00404651
20423	WO	RH	12	2.22099	29	YE	NS	39	4.46	5.69	68.9336	-3.26509	10.6608	488.374	-21.4644	1257.52	-100.061	4.26283	-0.779294	6.54163	-0.0658259	-0.0223953	0.0077387	-0.201509	-0.0273079	-0.00972782	0.000728107	-0.0299592	-0.021953	0.0501175	0.139881	0.0696986	-0.204822	-0.162968	0.0264081	-0.0488436	-0.000712953	-0.0238854	-0.0163331	-0.0964446	0.0308387	-0.0260547	-0.00333088	-0.0947893	0.116114	0.128377	-0.00536545	0.0611289	-0.0386614
20424	ME	RH	17	7.22099	30	YE	NS	5	4.2	4.81	73.9055	1.70685	2.91333	574.184	64.3456	1465.91	108.33	4.26283	-5.12077	7.62914	0.00914021	-0.0074831	-0.0913777	-0.0182054	-0.0579922	0.0173372	-0.00616519	-0.0298046	-0.055593	-0.105647	-0.117223	-0.0475184	-0.228938	-0.248888	-0.0298678	-0.0761248	-0.0131278	-0.0215572	-0.0180305	-0.149124	-0.0759924	-0.0733057	-0.364357	-0.169368	-0.244857	-0.195827	-0.0995921	-0.0487958	-0.00491509
20427	WO	RH	5	-4.77901	29	YE	NS	21	5.24	5.14	72.4791	0.280429	0.0786403	544.028	34.1896	1360.45	2.86778	3.83299	-3.46153	7.64812	-0.0419299	0.00187029	-0.0719137	-0.077931	-0.030385	-0.0108774	0.00181138	-0.0331079	-0.104581	-0.0569008	-0.0906312	-0.0172737	-0.24059	-0.28067	-0.0177128	-0.0381369	-0.00713537	-0.0530727	-0.0157532	-0.0955905	-0.115142	-0.0291027	-0.12419	-0.0363042	-0.0267864	-0.0268642	-0.00529779	-0.107996	-0.0159059
20429	ME	RH	9	-0.77901	28	NO	NS	3	4.39	5.19	69.8617	-2.33696	5.46137	625.182	115.344	1524.15	166.577	3.99179	-3.91704	7.23552	-0.15999	-0.0270739	-0.0941834	-0.32845	-0.108039	-0.0159227	-0.00554504	-0.00110823	-0.121012	-0.0126385	0.0229182	-0.0235356	-0.0447527	-0.0923876	-0.0451225	-0.14876	-0.0319991	-0.144392	-0.0328035	0.0648554	-0.0516519	0.0224936	-0.0425479	-0.0057956	0.00582248	0.0702	0.0541291	-0.182256	-0.0258434
20431	WO	RH	9	-0.77901	28	YE	NS	21	6.34	4.93	79.0308	6.83211	46.6777	517.958	8.11964	1482.52	124.945	3.90144	-1.76115	5.2881	-0.053179	-0.0225816	-0.0642538	0.0199514	-0.054768	0.00497524	0.00723746	0.017076	-0.0138379	-0.0741056	-0.142757	-0.051409	0.0167461	-0.182012	-0.0651174	-0.099814	0.00768627	0.00057425	-0.063304	-0.096081	-0.228367	-0.0728222	-0.269927	-0.179774	0.00756977	-0.0216721	-0.101841	-0.0882936	-0.0282384
20434	WO	RH	9	-0.77901	30	YE	NS	15	5.54	4.9	73.807	1.60829	2.58659	494.873	-14.9654	1337.68	-19.8992	3.92882	-3.33154	6.06245	-0.000227168	0.0210261	-0.111746	-0.0718483	-0.0423621	0.00378249	-0.00384767	-0.0128128	-0.00249391	-0.0196985	0.0326528	0.0176044	0.0245554	-0.21981	0.00962061	-0.085243	-0.0209738	-0.0530661	-0.0500311	-0.0412854	-0.148218	-0.01836	-0.13593	-0.0988083	-0.106091	-0.0786473	-0.0215311	-0.112065	-0.0174384
20435	WO	RH	9	-0.77901	29	YE	NS	5	5.75	4.7	67.9863	-4.21238	17.7442	510.276	0.437637	1234.17	-123.406	3.82752	-4.13088	6.9093	-0.0220631	0.0116495	-0.0866058	-0.093128	-0.0393707	-0.00848838	-0.0040705	-0.0135543	-0.0433116	-0.0481685	-0.0527728	-0.0119317	-0.0874515	-0.26071	0.00772783	-0.0787612	-0.00116577	-0.0650611	-0.0721736	-0.0926996	-0.105725	-0.0123258	-0.173448	-0.0931671	-0.0224523	-0.0262952	-0.0641531	-0.131656	-0.0150614
20436	ME	LH	5	-4.77901	24	YE	NS	5	6.48	5.33	71.7426	-0.456053	0.207984	577.814	67.9756	1513.67	156.088	3.82752	-3.2943	6.99886	-0.0785606	-0.0164911	-0.117589	-0.219525	-0.0926255	-0.00982627	-0.0143982	-0.0346753	-0.074611	0.00285271	0.0589507	-0.0116196	-0.0459111	-0.0649454	-0.0737191	-0.17232	-1.8785e-05	-0.078387	-0.0909419	-0.0140775	-0.0651168	0.0179992	-0.340489	-0.0152094	-0.248619	-0.13351	-0.00765003	-0.190816	-0.0147023
20438	ME	RH	5	-4.77901	30	NO	NS	4	4.71	4.77	67.7536	-4.4451	19.7589	536.921	27.0826	1371.71	14.1328	4.70363	-7.46955	6.8402	-0.036187	-0.0282414	-0.048653	0.142084	-0.229775	-0.023668	-0.0070456	-0.0460759	-0.201651	-0.0578868	-0.289838	-0.0941307	-0.33845	-0.125641	-0.0445876	2.73831e-05	0.0143997	0.0475378	-0.154239	-0.296457	-0.254047	-0.133938	-0.489453	-0.108914	-0.520462	-0.407617	-0.155057	-0.175514	-0.0301273
20440	WO	RH	5	-4.77901	26	YE	NS	14	6.9	4.49	71.4333	-0.76543	0.585883	452.686	-57.1524	1179.63	-177.946	3.98631	-1.91104	6.08929	-0.0151011	0.00482366	-0.0956204	-0.0836236	-0.0514388	-0.00194425	0.00119935	0.00776824	-0.0594686	-0.00183127	0.0257357	-0.00410001	-0.103781	-0.0618937	0.0189353	-0.0383565	0.00663885	-0.0839042	-0.0264334	0.00260441	-0.0556009	0.0104373	-0.129731	-0.0346455	0.041747	0.0570339	0.0126744	-0.0750905	-0.0150723
20442	ME	RH	17	7.22099	30	YE	NS	8	5.34	5.25	66.6201	-5.57857	31.1205	536.997	27.1586	1435.69	78.1118	3.82752	-8.09246	6.6175	-0.0767571	-0.021146	-0.142442	-0.111644	-0.226497	-0.00810871	-0.00940305	-0.0737502	-0.198308	0.0560021	0.130992	-0.0620656	-0.14843	0.0212386	-0.0352721	-0.167606	-0.0209888	-0.0878643	-0.054443	-0.134129	-0.15593	-0.0385756	-0.265727	-0.0921385	-0.382287	-0.316358	-0.0653313	-0.170271	-0.0084859
20443	ME	RH	5	-4.77901	29	YE	NS	12	5.93	5.02	66.7707	-5.42799	29.4631	582.452	72.6136	1514.49	156.917	3.73169	-5.05294	8.02386	0.0065831	0.0128364	-0.0904058	-0.0133886	-0.0843881	-0.0182518	-0.0058596	0.00659422	0.0714899	-0.108078	-0.145699	-0.0032772	-0.0554119	-0.356518	-0.0937215	-0.196085	-0.0112091	-0.000405661	-0.140787	-0.157822	-0.174185	-0.0646919	-0.383979	-0.194505	-0.325092	-0.155384	-0.0796518	-0.139459	-0.0227637
20445	WO	RH	17	7.22099	28	YE	NS	0	6.21	4.51	74.204	2.00527	4.02113	507.847	-1.99136	1301.74	-55.8342	3.96167	-5.09003	6.94353	-0.0797216	-0.00777874	-0.160581	-0.1077	-0.0328441	-0.00966383	-0.00959855	-0.0238064	-0.0970786	-0.0147994	-0.094643	-0.084016	-0.210202	-0.124355	0.000348262	0.00867907	-0.00564575	-0.100806	-0.0469862	-0.024215	-0.0867333	-0.030312	-0.288433	-0.0519796	-0.125824	-0.134518	-0.0100982	-0.0746732	-0.00964618
20449	WO	RH	9	-0.77901	29	YE	NS	15	5.6	4.38	77.3908	5.19213	26.9582	423.163	-86.6754	1278.61	-78.9662	3.7755	-1.76639	4.35935	-0.13455	-0.0324087	-0.0309459	-0.062291	-0.0943376	0.000728566	-0.0087321	-0.0397543	0.00387711	0.0104753	0.0842842	0.00492701	-0.0156055	-0.0521147	0.00391625	-0.0832662	-0.00765142	-0.108658	-0.029033	-0.0397298	-0.0683762	-0.02273	-0.132868	-0.0537144	-0.200191	-0.0467616	-0.0126862	0.0360949	-0.0419216
20450	WO	RH	9	-0.77901	30	NO	NS	24	5.6	5.15	68.1916	-4.00705	16.0564	507.156	-2.68236	1194.1	-163.48	3.78371	-7.84785	7.10804	0.0374535	-0.017598	-0.105233	-0.0347825	-0.187153	-0.0421606	-0.00902292	-0.0573686	-0.184586	-0.160139	-0.549309	-0.108219	-0.275058	-0.450638	0.0135694	-0.0286832	-0.0112338	0.0431627	-0.148709	-0.179418	-0.27468	-0.0463009	-0.6966	-0.214274	-0.457479	-0.334976	-0.153528	0.10313	-0.0128759
20453	WO	RH	14	4.22099	29	NO	NS	7	6.57	4.99	69.629	-2.56967	6.60322	509.07	-0.768363	1338.5	-19.0742	3.92882	-1.28767	7.0044	-0.0539115	0.00378827	-0.0132796	-0.0917255	-0.0343784	0.00362837	-0.00354544	-0.0181002	0.0755054	-0.0719315	-0.111027	-0.0183204	-0.0353983	-0.38065	-0.114777	-0.132976	0.00573761	-0.0931151	-0.0245382	-0.154309	-0.0207498	-0.0393417	0.0180753	-0.0784183	0.116111	-0.00455763	-0.00144318	-0.0165478	-0.0131695
20457	WO	RH	17	7.22099	29	YE	NS	13	4.6	6.95	72.4271	0.22841	0.052171	457.978	-51.8604	1201.18	-156.395	3.73717	-2.3681	6.74132	-0.0146308	0.00477635	-0.0277623	-0.0985839	-0.0547155	-0.0096148	-0.0185328	-0.0193337	0.0528506	0.019356	0.0979049	0.0319177	-0.0311892	-0.0819996	0.0308325	-0.0601547	-0.0210872	0.0098876	-0.09802	0.071152	-0.0926269	-0.0124035	-0.220955	-0.0450993	-0.245212	-0.14694	0.0237761	-0.0657208	-0.0182375
20462	ME	RH	9	-0.77901	30	YE	NS	0	4.59	5.13	67.4853	-4.71341	22.2162	665.316	155.478	1776.91	419.332	3.85216	-3.15823	8.5977	-0.0507949	-0.00187926	-0.063582	-0.0818804	0.121975	-0.00616164	-0.00282883	0.00538992	-0.122215	-0.0476094	-0.0336614	0.000940564	-0.174868	-0.276683	-0.210503	-0.167594	-0.00708938	-0.0625897	-0.0428396	-0.0641979	-0.0893017	-0.0848722	0.107944	-0.0295496	0.244695	0.155709	-0.0569246	-0.165281	0.00923413
20465	WO	RH	12	2.22099	29	NO	NS	10	6.84	4.85	70.0862	-2.11245	4.46246	482.571	-27.2674	1421.62	64.0428	3.88227	2.31231	6.36536	-0.127798	0.0101216	0.000952071	0.0167924	0.0484756	0.00891676	0.00312742	-0.00320843	-0.0250338	-0.0317188	-0.00364704	0.0442664	0.00556491	-0.168553	0.0934987	0.000236408	0.0127599	0.0144038	0.0386061	0.09317	0.170754	0.0610733	0.331248	0.0863108	0.297653	0.267836	0.105661	-0.0449653	-0.00805126
20469	ME	RH	12	2.22099	26	YE	NS	0	5.81	5.27	78.8118	6.61308	43.7328	452.891	-56.9474	1320.9	-36.6782	3.87953	-0.284312	6.01089	-0.018035	-0.00866186	-0.033209	0.0987797	-0.0532473	0.00194425	0.00491203	0.0759208	0.114114	-0.0148425	0.0489568	0.0124919	-0.0348241	-0.109296	-0.0366724	-0.0294661	0.0133742	0.0748967	-0.00386567	-0.119058	-0.0240714	0.0438836	-0.160295	-0.0916217	-0.118876	-0.0612714	0.0567713	-0.110177	0.00143159
20470	WO	RH	5	-4.77901	27	NO	NS	13	5.49	4.76	67.7563	-4.44236	19.7346	472.668	-37.1704	1126.18	-231.399	3.87953	-7.41146	6.35255	-0.122322	-0.0208468	-0.198324	-0.0540771	-0.0845401	-0.0058283	-0.00191332	-0.0240006	-0.0536619	-0.0353	-0.106994	-0.0170651	-0.0916031	-0.125301	-0.0622146	-0.0443707	0.00707974	-0.0165205	-0.102772	-0.246954	-0.274174	-0.0792425	-0.584133	-0.190935	-0.545613	-0.264902	-0.113322	-0.130342	-0.0111534
20472	ME	RH	9	-0.77901	27	NO	NS	20	5.69	6.97	75.822	3.62334	13.1286	505.117	-4.72136	1450.5	92.9258	3.72348	-0.778842	6.46156	-0.0470419	-0.00819642	-0.0423966	-0.0873569	-0.0519085	-0.00522232	-0.00209369	0.0118655	-0.0397062	-0.0487716	-0.0130461	-0.00547776	-0.109403	-0.232287	0.0319042	-0.075485	-0.00859927	-0.0517842	-0.0172167	-0.0879437	-0.0741459	-0.00638081	0.0478003	-0.0664379	0.107036	0.1351	-0.00507558	-0.0732457	-0.00204156
20480	WO	RH	12	2.22099	29	YE	NS	0	6.53	4.68	66.1985	-6.0002	36.0024	608.527	98.6886	1590.3	232.717	3.7755	-5.36221	7.73726	0.0136547	-0.0111804	-0.0613434	-0.067902	-0.0802698	-0.00878404	0.00211228	-0.0459335	-0.00925651	-0.12017	-0.262196	-0.072473	-0.0975606	-0.177351	-0.0418964	-0.0325456	-0.0110022	0.0408069	0.0252048	0.00244874	-0.172549	-0.0698168	-0.496883	-0.126043	-0.462065	-0.161726	-0.0558783	-0.0361257	-0.0102249
20483	WO	RH	12	2.22099	28	YE	NS	17	4.98	4.25	79.9316	7.73286	59.7971	491.877	-17.9614	1331.36	-26.2212	3.85216	-7.15729	6.68438	-0.10245	-0.0177417	-0.107724	-0.111493	-0.112116	-0.0127903	-0.00696737	-0.0364042	-0.118981	-0.0528927	-0.135265	-0.0582617	-0.119958	-0.228066	-0.0342923	-0.113199	-0.000832443	-0.132413	-0.0591909	-0.185788	-0.174106	-0.0737923	-0.285072	-0.111908	-0.175968	-0.198292	-0.0843594	-0.198251	-0.0151982
20484	ME	RH	9	-0.77901	29	YE	NS	3	5.69	5.12	78.9897	6.79104	46.1182	526.691	16.8526	1400.29	42.7108	3.80561	-6.79628	7.41659	-0.126322	-0.0162092	-0.144895	-0.0427812	-0.12996	0.00253662	-0.00606181	-0.0636777	-0.126264	-0.0237255	0.0377311	-0.0145114	-0.234685	-0.122902	-0.0187179	-0.0277219	0.00385738	-0.080575	-0.0931616	-0.0529643	-0.176938	-0.0586306	-0.356921	-0.14982	-0.313353	-0.189764	-0.092585	-0.134328	-0.0214473
20485	WO	LH	12	2.22099	28	NO	NS	18	4.73	4.45	77.5277	5.32903	28.3985	515.436	5.59764	1397.98	40.4028	3.80561	-1.54535	6.87082	-0.0555055	-0.00913729	-0.0491561	-0.0380877	-0.0258037	-0.00363673	-0.00631462	0.0151883	0.00385701	0.0384868	0.00767866	0.00906269	0.19091	-0.0178093	0.0631431	0.0803231	0.0197628	-0.0678187	-0.0757495	-0.0130064	-0.104707	-0.0090818	-0.374197	-0.117004	-0.248229	-0.105985	-0.0203794	0.0655204	-0.0169781
20487	ME	RH	9	-0.77901	26	YE	NS	3	5.38	4.59	69.796	-2.40266	5.7728	555.791	45.9526	1478.01	120.429	3.75633	-1.82119	7.30492	-0.0367881	0.00265062	-0.0571463	-0.0785016	-0.0333537	0.00225212	0.00164139	-0.00737153	0.0446086	-0.017342	0.0213088	0.0118669	0.025812	-0.179643	0.00257733	0.00336648	-0.00281993	-0.0434078	-0.031649	-0.0382803	-0.0255179	-0.0186317	-0.114227	-0.0459547	-0.0615799	-0.0641523	-0.0266604	-0.0333667	-0.00188684
20489	WO	RH	5	-4.77901	26	YE	NS	1	6.98	5.65	72.5585	0.359826	0.129475	484.215	-25.6234	1329.68	-27.9002	3.89049	-5.80133	6.47833	-0.170903	-0.0495395	-0.114608	-0.162492	-0.159626	-0.00861779	-0.0225541	-0.0227433	0.00533268	-0.0233647	-0.0918897	-0.0463031	-0.234185	-0.257948	-0.0522949	-0.173051	-0.0155001	-0.101888	-0.0250836	-0.137167	-0.180133	-0.0575995	-0.312253	-0.160984	-0.192616	-0.12304	-0.06018	-0.15306	-0.0444007
20493	WO	RH	9	-0.77901	26	NO	NS	16	6.83	5.2	72.8843	0.685631	0.470089	470.246	-39.5924	1162.11	-195.473	3.73717	-4.24065	5.76069	-0.120039	-0.00863595	-0.0547917	-0.0378898	-0.0236622	-0.0147995	-0.00843687	-0.00773212	-0.0543687	-0.0380314	0.0141851	-0.0319837	-0.253534	-0.210836	-0.048531	-0.0449997	0.00876011	0.0118603	-0.0911293	-0.116591	-0.14976	-0.0429784	-0.274168	-0.0974902	-0.205674	-0.17694	-0.0889593	-0.062818	-0.022844
20495	WO	RH	12	2.22099	29	NO	NS	32	6.05	5.27	66.4066	-5.79212	33.5487	540.21	30.3716	1395.95	38.3678	3.86037	-4.23146	7.12517	-0.0152031	-0.0271842	-0.0370469	-0.0870687	-0.0757466	-0.00157747	0.00391387	-0.0238959	-0.0555522	-0.0104254	-0.016103	0.00676098	-0.0839658	-0.136328	-0.0027135	0.0278028	-0.0135063	-0.113794	-0.0257024	-0.0710597	-0.15936	0.000452262	-0.203314	-0.0560258	-0.154376	-0.161235	-0.00618594	-0.11433	-0.00358611
20496	ME	RH	17	7.22099	29	NO	CS	5	5.2	5.06	72.5202	0.321497	0.10336	562.922	53.0836	1479.03	121.454	3.86037	1.59311	7.25532	-0.0292569	0.00597844	-0.0331797	-0.0782929	0.0235157	-0.00557491	-0.00399068	0.00595795	-0.0515751	0.00855944	0.0961758	0.0155973	-0.0126724	-0.107959	-0.00294223	0.0225173	0.00554019	-0.000602429	0.0665442	0.0664442	0.04498	0.0225788	0.075859	0.00462101	0.245138	0.182173	0.0120767	0.00857224	-0.00899738
20498	WO	RH	9	-0.77901	27	YE	NS	18	5.6	5.5	74.1027	1.90397	3.62512	525.74	15.9016	1386.2	28.6198	3.7755	-6.98849	6.12445	-0.231712	-0.0406464	-0.107278	-0.135865	-0.0351795	-0.0264071	-0.00577982	-0.053304	-0.0612982	-0.0491396	-0.122973	-0.0576605	-0.0886995	-0.0880761	-0.107012	-0.201343	-0.0449233	-0.130486	-0.126853	-0.139879	-0.246869	-0.0975254	-0.416298	-0.194851	-0.219265	-0.175625	-0.160473	-0.247555	-0.037934
20499	ME	RH	14	4.22099	30	YE	NS	10	5.44	5.34	66.5845	-5.61416	31.5188	637.693	127.855	1628.04	270.46	3.73717	-8.6389	8.39589	-0.0414888	-0.00498592	-0.196613	-0.190586	-0.0608492	-0.00777239	-0.0151018	-0.0933457	-0.197594	-0.0509521	-0.0558344	-0.033414	-0.248214	-0.241305	-0.00912922	-0.153152	-0.01202	-0.206198	-0.0478388	-0.101769	-0.192569	-0.0462699	-0.430022	-0.108917	-0.335577	-0.086298	-0.0176739	-0.157105	-0.0273047
20500	WO	RH	12	2.22099	26	YE	NS	11			75.7782	3.57954	12.8131	433.196	-76.6424	1221.52	-136.062	3.72895	-6.48708	5.53061	-0.0435443	-0.00894251	-0.101985	-0.0676232	-0.0891382	-0.000533528	-0.00258947	-0.0329682	-0.141732	-0.0720155	-0.0907439	-0.0146725	-0.173082	-0.368617	-0.0081993	-0.0922847	-0.0132552	-0.0483387	-0.0847653	-0.0355595	-0.119823	-0.0223945	-0.271077	-0.0290464	-0.428685	-0.194066	-0.0362162	-0.0739585	-0.00125638
20504	WO	RH	9	-0.77901	29	YE	NS	12	4.94	6.14	80.6954	8.49672	72.1942	527.324	17.4856	1492.82	135.24	3.96715	-6.3063	5.57791	0.0247644	0.0354829	-0.147689	0.0658312	0.00382779	-0.00916208	0.0161054	-0.00824563	0.0288781	-0.16685	-0.216339	-0.0204348	-0.132433	-0.466254	-0.0376373	-0.306814	-0.021858	0.0238551	-0.125948	-0.278229	-0.286667	-0.181368	-0.231226	-0.379653	-0.00979354	-0.2103	-0.236974	-0.424622	-0.0131535
20505	WO	RH	9	-0.77901	28	YE	NS	14	4.81	5.04	76.8816	4.68289	21.9295	479.144	-30.6944	1393.36	35.7768	3.90965	-10.3293	6.30458	-0.223152	-0.016241	-0.146318	-0.218202	-0.137487	-0.0191423	-0.028624	-0.114982	-0.226663	-0.0305157	-0.124533	-0.0499448	-0.211677	-0.21396	-0.105073	-0.209149	-0.0372426	-0.164884	-0.151631	-0.240572	-0.248393	-0.114865	-0.543057	-0.150834	-0.474835	-0.290756	-0.105032	-0.103049	-0.0308067
20510	ME	RH	17	7.22099	29	YE	NS	33	5.34	5.05	75.7016	3.50288	12.2702	531.719	21.8806	1498.77	141.189	4.17248	-2.4616	6.69093	-0.0369506	-0.0122538	-0.0552222	-0.00711288	-0.0437681	-0.00142215	0.00232521	0.0165475	0.00538042	-0.0161801	0.000891339	0.0101141	0.113823	-0.151657	-0.0407032	-0.0807389	0.0125396	0.05048	-0.0830516	-0.0843126	-0.163073	-0.0134029	-0.254864	-0.106663	-0.309322	-0.260229	-0.0503483	-0.0067234	-0.0348658
20511	WO	RH	9	-0.77901	25	YE	NS	8	6.71	5.49	67.5373	-4.66139	21.7286	487.881	-21.9574	1169.72	-187.86	3.89049	-11.5932	6.88747	-0.156755	-0.0155952	-0.134863	-0.32773	-0.0431015	-0.00797746	-0.0178499	-0.0999355	-0.125732	-0.0277347	-0.0521025	-0.0140362	-0.293839	-0.24401	-0.153283	-0.205987	-0.0287887	-0.159963	-0.150678	-0.167884	-0.250809	-0.0892875	-0.643332	-0.137002	-0.566089	-0.368295	-0.144818	-0.331562	-0.0306685
20512	WO	RH	5	-4.77901	24	YE	NS	37	5.11	4.48	66.4339	-5.76475	33.2323	493.629	-16.2094	1293.7	-63.8792	3.95346	-1.35552	6.85631	-0.0024168	0.00606735	-0.0537631	0.00399853	0.0222654	-0.000511982	-0.00357386	-0.00520317	-0.0393437	-0.0562321	-0.021669	0.0294456	-0.0384984	-0.102287	-0.00200556	-0.0329127	0.00510594	-0.122246	-0.0109976	-0.0564998	-0.0512679	-0.00716874	-0.0321808	-0.04014	-0.0378561	-0.113723	-0.0127887	-0.0218665	-0.00443288
20513	WO	RH	9	-0.77901	27	NO	NS	3	5.6	4.69	65.8754	-6.32327	39.9837	607.818	97.9796	1500.37	142.792	3.85216	-9.85292	8.13548	-0.108391	-0.00261365	-0.164457	-0.164438	-0.150758	-0.00682631	-0.0236075	-0.100964	-0.158474	-0.045308	-0.143086	0.00111506	-0.212918	-0.274105	-0.0961587	-0.184582	-0.0107751	-0.15487	-0.109833	-0.134708	-0.164897	-0.0528409	-0.579158	-0.0898917	-0.439028	-0.235005	-0.109033	-0.121875	-0.0389916
20514	ME	RH	12	2.22099	28	YE	NS	0	4.41	5.08	68.5585	-3.64017	13.2509	529.609	19.7706	1429.79	72.2088	3.85216	-6.0727	6.84415	-0.136928	-0.0150367	-0.154565	-0.0826776	-0.169695	-0.0121391	-0.00622122	-0.0504844	-0.0477518	-0.00492651	-0.00245021	-0.0375265	0.0212848	-0.153957	-0.0611876	-0.0463574	-0.000253988	-0.0346562	-0.0742278	-0.112054	-0.152752	-0.0651901	-0.335729	-0.11038	-0.326901	-0.268851	-0.0928855	-0.214503	-0.0296254
20515	WO	RH	17	7.22099	25	YE	CS	25	5.59	5.8	66.7406	-5.45811	29.7909	571.918	62.0796	1407.23	49.6518	3.88501	0.15341	7.57916	-0.0558583	-0.00903936	-0.0467518	0.00983104	-0.0148519	0.0041324	0.00314097	-0.0155489	-0.0753968	0.0387635	0.061637	-0.0391054	-0.0715467	-0.00197868	-0.0167796	-0.0599703	0.00963385	-0.00822747	0.0171952	0.107051	0.00200017	-0.00683393	-0.169074	0.0581216	-0.00556982	0.117074	0.0875734	0.0358389	-0.0405206
20516	ME	RH	17	7.22099	29	YE	NS	11	5.24	4.12	68.5394	-3.65934	13.3908	560.079	50.2406	1414.75	57.1678	3.62218	-3.89628	7.22638	-0.0709552	0.00327488	-0.102694	-0.0383089	-0.0532775	-0.00811465	-0.00257972	0.0176775	0.0144884	-0.0207928	-0.00440862	0.0206788	-0.079787	-0.181119	-0.0704997	-0.0844975	-0.00230403	-0.0413932	-0.0284804	-0.0774876	-0.120902	-0.0347491	-0.227132	-0.0891065	-0.0359837	-0.0523472	-0.0626766	-0.145809	-0.0175514
20523	ME	RH	5	-4.77901	29	YE	NS	27	4.11	4.7	80.4654	8.26674	68.339	568.269	58.4306	1553.31	195.727	3.85216	-6.10619	7.92541	0.0325217	0.0200417	-0.0969222	-0.160922	-0.0139948	0.00840265	-0.0092964	-0.0299509	-0.0986232	-0.0339998	-0.00384878	-0.00609796	-0.13836	-0.222208	-0.00533377	-0.199901	-0.0154964	-0.131455	-0.0638071	-0.122262	-0.123534	-0.0640886	-0.301889	-0.103887	-0.196178	-0.216526	-0.0875608	-0.151451	-0.0367032
20525	WO	RH	5	-4.77901	24	YE	NS	8	5.67	4.92	69.2293	-2.9694	8.81734	500.947	-8.89136	1354.53	-3.04622	3.81383	-2.53368	6.19157	-0.0475243	-0.0195226	-0.05713	-0.129792	-0.0836015	-0.00847802	-0.0106883	-0.0416154	-0.0915741	0.0111696	0.0296496	0.00845563	-0.0924981	0.0493839	0.0630716	0.0180261	-0.00470344	-0.0313092	-0.020718	0.0745305	-0.0445861	0.056708	-0.23234	-0.00237405	-0.182483	-0.0624232	0.0140089	-0.00314794	-0.0368693
20527	WO	RH	12	2.22099	29	NO	NS	13	5.43	4.3	76.2108	4.01212	16.0971	430.175	-79.6634	1094.03	-263.546	4.26557	-2.08038	5.76656	-0.10265	-0.0219294	0.0318393	-0.058364	-0.071108	-0.00539412	0.00384164	0.00135257	-0.0514182	0.0181858	0.0187538	-0.0110252	-0.0676785	-0.0587313	-0.0265639	-0.054435	0.00819524	0.0156691	-0.117562	-0.0514492	-0.135409	-0.117128	-0.141726	-0.0525761	-0.15506	-0.261173	-0.14888	-0.00890251	-0.0253036
20528	WO	RH	12	2.22099	27	NO	NS	3	3.61	5.07	66.4778	-5.72094	32.7292	550.451	40.6126	1307.26	-50.3202	4.00274	-3.82588	7.41177	-0.143383	0.00128987	-0.109497	-0.137826	-0.00239156	-0.00601628	-0.0115488	-0.0723126	-0.0339812	0.0474844	0.0131485	0.0233054	-0.112678	0.0732536	0.00501507	-0.144407	-0.00125024	-0.168543	-0.0193153	-0.0532858	-0.043521	-0.000688204	-0.0528865	-0.0832388	-0.168303	-0.0635324	-0.0033568	-0.0274709	-0.0109073
20529	WO	RH	5	-4.77901	30	YE	CS	8	4.47	4.72	75.2909	3.0922	9.56171	478.7	-31.1384	1384.81	27.2318	3.85216	-2.22006	6.56556	-0.0544989	0.0107704	-0.0207828	-0.085128	-0.0485528	-0.00293711	0.00503417	0.0278587	0.0441989	-0.0525032	-0.0919875	0.0469934	-0.155589	-0.174377	0.0157528	-0.0649607	0.014808	-0.0973009	-0.103155	0.0453201	-0.0277208	-0.00240652	-0.222275	-0.0460197	-0.0396402	0.0709295	-0.0412077	0.0802428	-0.00280352
20530	WO	RH	12	2.22099	29	YE	NS		5.78	4.58	66.3162	-5.88247	34.6035	497.117	-12.7214	1303.7	-53.8732	3.86311	-2.87877	5.86228	-0.043736	0.00877154	-0.0593268	-0.0715473	-0.0591939	-0.00269591	-0.000642307	-0.0103232	-0.0631208	-0.0462662	-0.0672062	-0.0294579	-0.143473	-0.274016	-0.0207644	0.0589098	0.00640627	-0.081893	-0.0178652	0.0267246	-0.0312253	-0.00659606	-0.00394392	-0.00692256	0.0267402	0.0223579	-0.0352546	-0.133083	-0.00724186
20531	ME	RH	5	-4.77901	27	YE	NS	26	6.3	5.35	67.5811	-4.61759	21.3221	577.54	67.7016	1598.72	241.139	3.86311	-1.94843	7.95352	-0.00715093	0.0141973	-0.0809075	-0.0762245	-0.115305	-0.00493056	0.000710205	-0.0272613	-0.0230837	-0.113901	-0.125885	-0.0250593	-0.0657869	-0.330881	-0.0310121	-0.0553967	0.00887063	-0.0192128	-0.00474483	-0.211169	-0.104447	-0.0266831	-0.0555112	-0.0885855	0.259779	0.0637347	-0.0583178	-0.0149448	-0.00260371
20536	WO	RH	12	2.22099	29	NO	NS	7	6.01	4.13	69.1855	-3.01321	9.07941	540.271	30.4326	1428.95	71.3688	4.13142	-5.74645	6.3362	-0.106524	-0.00529005	-0.103169	-0.154726	-0.0556065	-0.00607177	0.0103803	0.0147683	-0.0993596	-0.101043	-0.142657	0.0203291	-0.244588	-0.364614	-0.032104	-0.127126	-0.00231051	-0.0990268	-0.00550799	-0.192808	-0.198064	-0.0731341	-0.303557	-0.156103	-0.261362	-0.0651646	-0.155552	-0.078404	-0.0227294
20546	ME	RH	5	-4.77901	28	NO	CS	19	6.47	5.63	70.0452	-2.15352	4.63765	573.267	63.4286	1575.25	217.675	3.79466	-1.18166	7.30434	0.0101118	0.00274971	0.0142262	-0.0673034	-0.00360074	-0.00352869	-0.0049777	-0.00830696	0.0106425	-0.00284776	0.0623882	-0.0174391	-0.0991952	-0.0817106	-0.106284	-0.0781206	-0.00940948	-0.0199678	-0.0183479	-0.0612455	-0.112751	-0.0168868	0.121245	0.00953165	0.0954814	0.0889831	-0.0115131	0.0289255	-0.0208302
20549	ME	RH	17	7.22099	29	NO	NS	7	6.19	7.05	69.6181	-2.58063	6.65963	527.123	17.2846	1394.93	37.3528	3.90144	-2.33299	6.60943	-0.0626173	-0.0118495	0.014873	-0.0152489	-0.107582	-0.0116045	0.0123871	-0.0150357	-0.0230505	-0.00631831	-0.030487	-0.0265658	-0.117868	-0.0876163	0.0539831	-0.0229888	-0.00595806	0.136824	-0.026496	-0.0608984	-0.0354673	-0.00953249	-0.216869	-0.0721709	-0.151451	-0.107647	-0.0276558	0.000353383	-0.0359437
20550	WO	RH	12	2.22099	29	NO	NS	16	7.43	4.87	67.8604	-4.33833	18.8211	546.292	36.4536	1358.27	0.690777	3.90144	-0.640533	7.11028	0.00889293	0.00213116	-0.0271358	-0.0290842	0.0601054	-0.00156529	0.00903511	-0.0194646	0.0157295	-0.0564222	-0.115484	0.00678658	-0.0753074	-0.168543	-0.0516813	-0.104342	-0.00319162	-0.0264166	0.00799818	-0.120631	0.00527857	0.00266768	0.0489936	-0.0307949	0.00238627	0.0968486	-0.0550663	-0.0263738	-0.00755514
20551	ME	RH	12	2.22099	28	YE	NS	21	5.47	5.66	70.1437	-2.05496	4.22285	535.127	25.2886	1487.15	129.57	4.02464	-4.12409	8.00167	-0.0972193	-0.0330019	-0.037969	-0.127231	-0.105555	-0.00879477	-0.00351418	-0.00451012	-0.0981021	0.0400081	0.0985873	0.0223674	-0.144839	0.000462302	-0.0554456	-0.0545156	0.00582733	-0.0746671	-0.123269	-0.0456721	-0.112366	-0.0374592	-0.189975	-0.0862793	-0.133814	-0.165886	-0.0496485	-0.104788	-0.0155045
20553	WO	RH	9	-0.77901	30	NO	NS	18	4.96	5.29	71.4689	-0.729838	0.532664	456.801	-53.0374	1229.67	-127.91	4.72279	-5.15437	6.05397	-0.0871244	-0.0191302	-0.129356	-0.0793002	-0.0336935	0.00628219	0.0120813	0.0278896	0.00902911	-0.0436613	-0.0361975	0.00551835	0.0156713	-0.19677	-0.0169552	-0.0847206	-0.00258085	-0.0690711	-0.0529373	-0.0537435	-0.101642	-0.00937483	-0.227639	-0.0505747	-0.224077	-0.0677649	-0.0151072	-0.0932331	-0.0309187
20555	WO	RH	12	2.22099	30	NO	NS	15	5.41	4.36	67.1376	-5.06112	25.6149	521.103	11.2646	1349.81	-7.77322	3.78097	0.416031	7.00032	0.00671052	0.009387	0.0263121	-0.00617071	0.0714877	-0.0113519	0.00192244	0.0578537	0.0425761	-0.0524519	-0.0185473	-0.00729228	0.0670232	-0.11874	-0.0125591	-0.0495639	-0.0171576	-0.0240903	-0.011499	-0.0636087	0.00134666	-0.0256835	0.0446231	-0.0598894	0.0660338	0.0464048	-0.0560327	0.00277992	-0.0107096
20559	WO	LH	9	-0.77901	30	YE	CS	6	5.41	4.96	71.6496	-0.54914	0.301555	466.966	-42.8724	1243.84	-113.738	3.68515	-3.82698	6.20433	-0.215412	-0.0256309	-0.0370058	-0.137437	-0.0878737	-0.00226276	-0.0022474	-0.049202	-0.104243	0.0337139	-0.00780115	-0.0355297	-0.138578	-0.055622	-0.148306	-0.233118	-0.0216799	-0.0666621	-0.0539656	-0.0124211	-0.0796298	-0.0685903	-0.292228	-0.0380417	-0.130927	-0.121709	-0.0407323	-0.258978	-0.0399843
20564	ME	RH	12	2.22099	27	YE	NS	5	5.02	5.08	70.2368	-1.96187	3.84894	576.287	66.4486	1526.12	168.542	3.85763	-0.392469	7.6399	-0.0153247	-0.00099994	-0.0136517	0.05649	0.0110713	0.00910377	0.00270562	0.00175302	-0.0133376	-0.0318021	-0.0302768	0.0163765	-0.0140507	-0.206502	0.0339937	0.0511071	0.0240393	-0.00511169	-0.0289882	0.0490777	-0.0086992	-0.00553715	-0.157186	-0.0323216	-0.00689262	-0.0266578	-0.0109354	0.00494542	0.0216027
20565	WO	RH	5	-4.77901	26	YE	NS	4	6.89	6.68	68.4928	-3.70588	13.7336	499.754	-10.0844	1223.27	-134.304	3.81383	-6.3296	6.77131	-0.0906784	-0.018486	-0.183083	-0.15169	-0.0563872	-0.0198955	0.00604438	-0.0148354	-0.0541403	0.00201446	0.00337511	0.011556	-0.119511	-0.110364	-0.0296906	0.00631618	0.0118088	-0.139718	-0.0661258	-0.0919404	-0.168126	-0.0526769	-0.364988	-0.121599	-0.198125	-0.101649	-0.0856645	0.0018467	-0.00594878
20579	WO	RH	12	2.22099	29	YE	NS	10	6.45	4.97	78.089	5.89029	34.6955	459.707	-50.1314	1262.67	-94.9042	3.66051	-2.82584	6.02156	-0.0290913	0.00746476	-0.0321227	-0.099886	-0.0924896	0.000425351	-0.00260764	-0.0295781	-0.0340926	-0.0535032	0.0215147	0.0214644	-0.0803569	-0.352596	0.0106046	-0.0672767	-0.0119294	-0.0854475	-0.0311862	-0.0307484	-0.0617138	-0.00745479	-0.160613	-0.0369673	-0.168832	-0.0911929	0.0200512	0.0108428	-0.0185519
20582	ME	RH	5	-4.77901	27	NO	CS	2	5.62	4.83	67.9863	-4.21238	17.7442	559.751	49.9126	1486.34	128.759	3.82478	-0.822009	6.49811	-0.0116309	0.0113167	0.0573358	-0.0965614	-0.00540277	-0.0104575	0.00550806	0.0472141	0.0248184	-0.059801	-0.00186936	0.0124838	-0.0263378	-0.204115	-0.0140728	-0.0897706	-0.0347028	-0.0186301	-0.0252369	-0.0959292	-0.00113975	-0.0088932	0.0908748	-0.0168094	0.117779	0.0429874	-0.0405404	-0.0578849	-0.0281372
20583	WO	RH	5	-4.77901	28	YE	NS	5	4.61	4.9	75.0445	2.84579	8.09855	557.413	47.5746	1429.94	72.3658	3.81383	-9.66851	7.26955	-0.20982	-0.049396	-0.171224	-0.147672	-0.0935787	-0.00743471	-0.0159627	-0.0849651	-0.0262422	-0.0220336	-0.108162	-0.0768192	-0.0829816	-0.0816496	-0.168818	-0.263655	-0.0189444	-0.130937	-0.201736	-0.268908	-0.273505	-0.186496	-0.569628	-0.175523	-0.496538	-0.441297	-0.114014	-0.305965	-0.0281687
20590	WO	RH	12	2.22099	29	NO	NS	3	6.38	5.3	78.3765	6.17776	38.1647	428.532	-81.3064	1192.88	-164.694	3.7755	-2.33029	5.88519	-0.042766	-0.0109883	-0.0716877	-0.15999	-0.0274168	0.00515037	0.00672163	0.0089143	-0.00278387	-0.0291897	-0.0101141	0.00126691	-0.0242265	-0.132362	-0.032174	0.0140209	0.000309257	-0.105249	-0.00955021	-0.0898167	-0.0375913	0.0147457	0.104447	-0.044006	0.217579	0.125032	0.027952	-0.122056	-0.0283981
20593	WO	RH	5	-4.77901	29	NO	NS	12	5.57	4.41	68.9008	-3.29794	10.8764	531.763	21.9246	1467.61	110.03	3.59206	-2.86131	7.51055	-0.0988782	0.0350121	-0.0621693	-0.136681	-0.00133745	0.0077107	0.0121118	0.0219291	0.0277197	-0.0473529	0.0626687	0.00387293	-0.287624	-0.161137	-0.124272	-0.00788211	0.0015686	-0.0444026	-0.0109476	-0.12206	-0.140722	0.00736847	-0.110048	0.0161614	-0.0414638	-0.0414826	-0.0541636	-0.133864	0.00466529
20595	ME	RH	5	-4.77901	27	YE	NS	1	4.56	5.08	76.0821	3.88344	15.0811	586.343	76.5046	1543.45	185.873	3.91786	-3.38143	7.5476	0.0198904	0.00520442	-0.018777	-0.146025	0.0150101	-0.00297175	-0.00154653	0.00968446	0.0167569	0.0421183	0.0657556	0.0263985	-0.0111942	-0.0651239	-0.0358646	-0.0786581	-0.0102205	-0.310547	-0.0145307	-0.0839445	-0.103297	-0.0193716	0.112367	-0.0651388	-0.0856539	-0.0685751	-0.0954972	-0.138521	0.00988219
20599	ME	RH	17	7.22099	27	YE	NS	5	5.62	4.41	74.2806	2.08193	4.33445	574.28	64.4416	1525.33	167.753	3.80287	-4.00697	8.30393	-0.0803419	0.0184608	-0.0170446	-0.087487	-0.0879145	-0.00966248	-0.00591623	-0.0190746	-0.107359	-0.00087071	0.105201	-0.0155612	-0.216751	-0.111894	-0.057005	-0.0990432	-0.0148535	-0.0700524	-0.046462	-0.0952159	-0.0666212	-0.0448397	-0.107252	-0.0504603	-0.0529493	-0.0830294	-0.0534483	-0.204818	-0.0239063
20600	WO	RH	9	-0.77901	26	NO	NS	6	5.18	4.64	69.2293	-2.9694	8.81734	505.793	-4.04536	1276.36	-81.2192	3.80287	-1.34241	6.04653	-0.0360202	-0.00637218	-0.00603938	-0.0489773	-0.048863	-0.00631428	-0.00888449	-0.0300558	-0.0820736	-0.0277734	-0.0580166	-0.00794467	0.0422219	-0.0169856	0.0604689	0.0124698	-0.00860007	-0.00924059	-0.00885793	-0.0537315	0.00179622	-0.00262025	-0.255243	-0.0900583	-0.168537	-0.139912	0.00598363	-0.012269	-0.00788919
20602	WO	RH	9	-0.77901	26	YE	NS	12	6.02	5.16	71.4333	-0.76543	0.585883	425.368	-84.4704	1229.16	-128.418	3.64134	-0.0631635	5.3316	0.0232608	-0.00813997	-0.0958303	0.154128	-0.02351	0.00711699	0.0148814	0.0928914	0.097197	-0.091016	-0.16297	0.00429199	-0.0326507	-0.297295	0.0453249	-0.0210475	0.0184878	-0.0237705	-0.0358026	-0.0699949	-0.1139	-0.0294973	-0.224057	-0.112052	0.065883	0.030829	-0.0489927	0.0265941	-0.00823606
20606	ME	RH	17	7.22099	28	NO	NS	14	5.17	4.04	73.4155	1.21677	1.48054	502.303	-7.53536	1273.4	-84.1812	4.16427	-2.18886	6.20336	-0.0216969	-0.00504914	-0.0718603	-0.0352836	0.0249152	-0.00246771	-0.0127777	-0.0269801	-0.137223	-0.0322134	0.00655944	-0.0230922	-0.223546	-0.186564	0.0647004	0.0328873	-0.0122967	-0.0137029	-0.0219933	0.0436894	-0.0334347	-0.00790595	-0.127599	-0.0193019	-0.168002	0.00360207	0.007977	-0.0365621	-0.00522576
20607	WO	RH	17	7.22099	30	NO	CS	8	6.94	4.52	67.937	-4.26167	18.1618	574.145	64.3066	1367.53	9.95378	4.16427	-3.50938	7.33575	-0.0458911	-0.00688255	-0.0907642	-0.0154944	-0.0108292	0.00307425	0.00266416	-0.0172894	-0.0227479	-0.0306759	0.024888	0.0416938	-0.0589546	-0.116692	0.0275567	0.0363055	0.0113351	-0.170787	-0.0235583	-0.0549516	-0.0411077	0.00306872	-0.0718167	-0.0270149	-0.0801578	-0.0638208	0.0183824	-0.0641141	-0.017899
20611	WO	RH	9	-0.77901	29	YE	NS	5	6.69	4.81	76.1095	3.91082	15.2945	527.105	17.2666	1359.52	1.93778	3.90965	-5.14982	6.37967	-0.0678725	-0.01086	-0.143307	-0.043555	-0.0994335	-0.00575686	0.00108493	-0.0166851	0.05819	-0.0638324	-0.150456	-0.000558157	-0.124255	-0.266166	-0.0555317	-0.204066	-0.012384	-0.0131157	-0.0567629	-0.0742526	-0.193429	-0.0501974	-0.233403	-0.125321	0.0244722	-0.0601263	-0.0213472	-0.0236791	-0.039936
20613	WO	RH	17	7.22099	30	YE	NS	2	6.12	4.45	67.9316	-4.26714	18.2085	518.65	8.81164	1297.97	-59.6062	3.80561	-6.20084	6.704	-0.0735724	-0.0153936	-0.0838996	-0.141284	-0.0264245	-0.0042868	-0.0182152	-0.0548851	-0.0837557	-0.0675254	-0.0760257	0.014944	-0.211681	-0.178809	-0.0112851	-0.125903	-0.00656118	-0.082816	-0.0640707	-0.148221	-0.139301	-0.0672311	-0.442704	-0.177201	-0.236793	-0.164859	-0.0639425	-0.164535	-0.0149186
20614	WO	RH	5	-4.77901	29	YE	NS	5	6.93	4.97	68.4353	-3.76338	14.163	516.447	6.60864	1343.85	-13.7322	3.62218	-4.09671	7.43207	-0.031099	-0.0137957	-0.0513143	-0.015673	0.0224402	-0.00509136	-0.00313905	-0.0310751	-0.100493	-0.0674824	-0.123624	-0.0447025	-0.0693163	-0.137721	0.0196573	-0.0463593	0.00235204	-0.104698	-0.0477433	-0.101942	-0.160618	-0.0360372	-0.438194	-0.108629	-0.167015	-0.137697	-0.100667	0.00362785	-0.0302899
20617	WO	RH	5	-4.77901	29	YE	NS	5	5.19	4.77	74.8693	2.67057	7.13196	420.146	-89.6924	1242.22	-115.359	3.85216	-6.75959	4.02186	-0.163353	-0.0210134	-0.140881	-0.138032	-0.0155287	-0.00684427	-0.0135648	-0.0756937	-0.202435	-0.0500972	-0.0698105	-0.0545075	-0.190932	-0.208497	-0.0862797	-0.153265	-0.0135855	-0.119125	-0.106302	-0.0406014	-0.128999	-0.0330842	-0.436722	-0.0313512	-0.308267	-0.186459	-0.0401769	-0.222466	-0.0127706
20618	WO	RH	12	2.22099	29	YE	CS	0	6.65	4.58	67.4387	-4.75995	22.6572	505.11	-4.72836	1230.46	-127.114	3.85216	-3.34825	6.78425	0.00965797	0.0111973	0.0128748	-0.0802811	0.0184649	-0.00526344	-0.0139804	0.00148455	-0.00570431	-0.0707399	-0.117184	-0.0207768	-0.080461	-0.202665	-0.0314486	-0.080445	-0.00813809	-0.0417115	-0.04122	-0.0430646	-0.0913708	-0.0169668	-0.312908	-0.0425015	-0.267782	-0.145667	-0.0686791	-0.0899394	-0.00355295
20619	WO	RH	5	-4.77901	29	YE	NS	13	5.32	6.47	79.4387	7.24005	52.4183	492.883	-16.9554	1203.56	-154.023	3.81383	-3.717	6.46665	-0.00829521	-0.0168478	-0.0155185	-0.143636	0.0375931	-0.00867761	-0.0056663	-0.0299329	-0.0378715	-0.0224005	0.0120374	-0.00800729	-0.194927	-0.164179	-0.00920658	-0.0219272	-0.0199222	-0.107757	-0.0643702	-0.0449087	-0.148759	0.0141711	-0.32875	-0.0538886	-0.221858	0.00732144	0.00486881	-0.099785	-0.0157345
20622	WO	RH	5	-4.77901	29	YE	NS	7	5.78	4.74	79.0938	6.89508	47.5421	491.268	-18.5704	1259.78	-97.7992	3.90965	-4.39323	6.29721	-0.209602	0.00647377	-0.142043	0.0580518	-0.104665	-0.004009	-0.00950729	-0.0377731	-0.0221908	-0.0301233	-0.116083	-0.039149	-0.0528787	-0.0858486	-0.0356016	-0.0744103	-0.0123631	-0.137796	-0.0542284	-0.00795457	-0.118055	-0.0254244	-0.156622	-0.043158	-0.136047	-0.0367997	-0.0230106	-0.0510086	-0.0283658
20625	WO	RH	17	7.22099	29	NO	NS	31	5.32	4.6	72.0411	-0.157627	0.0248464	512.812	2.97364	1316.75	-40.8252	3.76728	-8.33943	6.39124	-0.212841	-0.0323545	-0.154378	-0.158366	-0.103985	-0.0115723	-0.00999158	-0.0776693	-0.0978222	-0.0608932	-0.101463	-0.0621223	-0.0646079	-0.154841	-0.0335156	-0.103097	-0.0196043	-0.17202	-0.0628327	-0.101476	-0.0823756	-0.0310893	-0.412122	-0.121272	-0.314956	-0.131226	-0.0846139	-0.24471	-0.0326938
20628	WO	LH	5	-4.77901	27	NO	NS	7	6.39	6.05	72.4682	0.269477	0.0726181	401.84	-107.998	1042.63	-314.947	3.81383	-1.45654	5.60764	-0.053137	0.00421168	-0.0338764	-0.115022	-0.0281623	-0.00342931	0.00982588	0.0250311	0.0135531	-0.0222624	0.0223624	-0.00526437	-0.0975678	-0.13572	-0.0103089	0.00469492	0.00488997	-0.0892672	-0.0153319	-0.0406231	-0.0118585	-0.0273531	0.00406799	-0.0379629	-0.0406949	6.78059e-05	-0.0398845	-0.0955239	-0.0089679
20633	WO	RH	9	-0.77901	28	YE	NS	6	7.08	4.87	66.9131	-5.28562	27.9378	527.48	17.6416	1378.25	20.6758	4.00548	-8.19853	7.29512	-0.138112	-0.0131112	-0.159652	-0.235111	-0.00462028	-0.0192415	-0.0109649	-0.0516438	-0.0420111	-0.0640841	-0.0579145	-0.0293769	-0.275612	-0.330782	-0.0980892	-0.142927	-0.00847969	-0.190087	-0.114796	-0.0946975	-0.203291	-0.0603339	-0.555731	-0.134601	-0.39501	-0.179217	-0.127511	-0.311711	-0.0295415
20635	WO	RH	17	7.22099	27	YE	NS	15	5.15	4.16	68.2437	-3.95503	15.6422	569.352	59.5136	1388.63	31.0558	3.89049	-5.19318	7.60674	-0.013029	0.0251772	-0.0778244	-0.0867567	-0.0654748	-0.00188987	-0.0115337	-0.0357676	-0.101832	-0.00509708	-0.05682	-0.0687262	-0.147816	-0.14291	0.00476938	-0.0377437	0.00197595	-0.0859426	-0.0514275	-0.127343	-0.152326	-0.0829484	-0.340012	-0.0926614	-0.440593	-0.190362	-0.142457	-0.108201	-0.0122907
20642	ME	RH	9	-0.77901	29	NO	NS	8	4.21	4.51	72.6571	0.458389	0.210121	522.63	12.7916	1410.71	53.1288	3.63039	-2.41214	7.10752	-0.0202603	0.00446883	-0.0629392	0.0771564	-0.0101349	-0.0124089	0.00381444	-0.0226164	0.00758323	-0.0365251	0.00334848	-0.00430921	-0.0588013	-0.205514	-0.0647341	-0.0457813	-0.00805305	-0.0469986	-0.00546657	-0.107437	-0.0390431	-0.0155783	-0.0052704	-0.0674076	-0.00426632	0.148387	-0.0975074	-0.108805	0.0224692
20643	WO	RH	9	-0.77901	27	NO	NS	4	4.44	4.66	73.7823	1.58365	2.50793	462.025	-47.8134	1305.06	-52.5162	3.63039	-4.94327	5.99302	-0.0740342	-0.00294993	-0.0994914	-0.113192	-0.037074	-0.00578034	0.00502519	-0.0144189	-0.0375559	-0.0983514	-0.242329	-0.047444	-0.129709	-0.297237	-0.0670866	-0.126753	0.000399241	-0.138776	-0.00632637	-0.131187	-0.0599181	-0.0483602	-0.117208	-0.118536	-0.0626857	-0.0573035	-0.041364	-0.241149	-0.0280992
20644	ME	RH	17	7.22099	27	YE	CS	30	3.88	4.45	73.0924	0.893707	0.798713	575.101	65.2626	1610.61	253.027	3.58385	-1.02906	6.29445	-0.0212867	-0.0198853	-0.0499228	0.0369804	-0.155523	-0.0199943	0.00177828	0.0543371	0.0962437	-0.19365	-0.410569	-0.0406414	-0.143588	-0.491588	-0.0155395	0.0155427	0.0135772	0.118368	0.0142192	-0.166171	-0.0764205	-0.0151886	-0.0051005	-0.119891	0.181055	0.171833	-0.0458311	-0.0701365	-0.0159779
20647	WO	RH	12	2.22099	28	YE	NS	13	5.22	6.25	78.4504	6.25168	39.0835	487.797	-22.0414	1353.15	-4.42622	3.69884	-6.60072	6.69502	-0.0998925	-0.0135013	-0.114708	-0.175192	-0.0629405	-0.00343303	-0.000227098	-0.0602945	-0.101671	-0.0249541	-0.0737096	-0.0224312	-0.173426	-0.119298	-0.0670942	-0.0279519	-0.00240146	-0.138565	-0.0720463	-0.0544054	-0.178409	-0.0229462	-0.275628	-0.0524687	-0.171125	-0.165998	-0.0404153	-0.149629	-0.0141035
20648	WO	RH	5	-4.77901	28	YE	NS	3	5.42	5.44	70.6968	-1.50191	2.25574	440.881	-68.9574	1115.5	-242.081	3.98631	-2.69673	5.9907	-0.0205768	0.000190903	-0.0537829	-0.0921274	-0.0152675	-0.00614957	0.0106364	-0.00482534	-0.0569813	0.00658446	0.0739787	0.0116497	-0.0843951	-0.1541	0.0129634	0.0284776	-1.50766e-05	-0.084611	-0.0336688	-0.0482122	-0.0426667	-0.00762101	-0.0900149	-0.090653	-0.0448328	-0.0543026	-0.0855207	-0.0667218	-0.00970178
20649	ME	RH	9	-0.77901	28	NO	NS	6	5.6	4.67	76.8378	4.63909	21.5211	578.364	68.5256	1583.46	225.886	3.98631	-6.6623	7.71004	-0.0780622	-0.0190049	-0.124044	-0.100053	-0.162295	-0.0130022	-0.00438017	0.0180257	-0.0878606	-0.0924734	-0.242697	-0.00849665	-0.201171	-0.314016	-0.0771228	-0.0701713	0.00308165	-0.0701113	-0.0845816	-0.191405	-0.20993	-0.0683441	-0.434782	-0.17078	-0.217197	-0.226917	-0.0472983	-0.0839138	-0.0219794
20651	ME	RH	5	-4.77901	28	NO	NS	9	5.44	4.61	71.6413	-0.557354	0.310643	626.732	116.894	1706.98	349.407	3.66051	-3.58256	7.43795	-0.147437	-0.0397105	-0.104259	-0.0465379	-0.111144	0.000193771	-0.00369058	-0.0350494	-0.0388618	0.0306108	0.0996036	-0.0271244	0.0103668	0.133112	0.133269	0.230515	-0.00239603	-0.0530948	-0.0234463	0.123485	0.00354276	-0.0141521	-0.5041	-0.00840304	-0.61637	-0.325216	0.0558872	-0.0515815	0.00149321
20652	WO	RH	5	-4.77901	27	NO	NS	8	5.72	4.78	71.0308	-1.16789	1.36398	516.111	6.27264	1296.96	-60.6202	3.66051	-4.54063	7.61806	-0.0891399	-0.00914098	-0.120378	-0.0418228	-0.080182	-0.00923957	-0.0189452	-0.0525949	-0.0609914	-0.0643323	-0.15718	-0.0368755	-0.17588	-0.184879	-0.00144466	-0.0484634	0.0287696	-0.017018	-0.0811369	-0.0871876	-0.135703	-0.0276251	-0.302405	-0.090124	-0.257196	-0.0908403	-0.028093	-0.0218236	-0.0112346
20653	WO	RH	9	-0.77901	27	YE	NS	30	5.77	5.65	68.3888	-3.80992	14.5155	479.887	-29.9514	1258.04	-99.5392	3.57837	-3.2797	6.45243	-0.0920875	0.0100984	-0.101081	-0.149411	-0.0947507	-0.0188259	-0.0170987	-0.060621	-0.0764159	-0.107012	-0.102689	-0.102576	-0.0986004	-0.28771	-0.0471283	-0.0480255	0.034192	-0.122622	-0.0734138	0.0533681	-0.0911037	0.00314903	-0.235772	0.0232068	-0.237224	-0.134338	-0.00765667	-0.0179635	-0.00769484
20655	ME	LH	17	7.22099	28	YE	NS	18	5.89	5.51	66.6092	-5.58952	31.2428	622.299	112.461	1666.15	308.573	3.85216	-5.41437	7.67917	-0.0965779	-0.0270727	-0.107778	-0.272696	-0.00628749	-0.0100823	0.0092894	-0.0368934	-0.118961	-0.00178043	-0.0555663	0.00476185	-0.0735631	-0.119489	-0.116292	-0.10971	-0.0329149	-0.115363	0.00147855	-0.13094	-0.0419117	-0.0232489	-0.222948	-0.0731122	-0.112137	-0.0231539	-0.0827797	-0.292728	0.00276147
20658	WO	RH	5	-4.77901	25	YE	NS	22	5.2	4.64	75.2225	3.02376	9.1431	421.226	-88.6124	1240.58	-116.998	3.94798	-4.2718	5.50103	-0.0358847	-0.0167351	-0.0859305	-0.131724	-0.050519	-0.0136236	-0.00378249	-0.0316641	-0.0272702	-0.0373432	-0.0208661	-0.0211462	-0.039619	-0.143366	-0.00517252	-0.0629483	-0.00639608	-0.109084	-0.0648451	-0.115469	-0.128586	-0.00616647	-0.38806	-0.11177	-0.187002	-0.108828	-0.0432566	-0.047992	-0.0236148
20659	WO	RH	5	-4.77901	28	YE	NS	8	5.11	4.94	75.6769	3.47824	12.0981	448.658	-61.1804	1206.62	-150.956	4.13142	-4.00492	6.25874	-0.104014	0.0144154	-0.0704136	-0.0747598	-0.0553427	0.00564046	-0.00409591	-0.0621261	-0.0703704	-0.0177164	-0.00805404	0.0324875	-0.151466	-0.144131	-0.0194721	-0.0440626	-0.00749034	-0.0345749	0.0208776	-0.101635	-0.0500057	-0.0258564	-0.0928487	-0.0468353	-0.0597585	0.0550556	-0.0333172	-0.0509039	-0.0232151
20662	WO	RH	12	2.22099	27	YE	NS	1	5.33	4.68	69.7029	-2.49575	6.22878	526.55	16.7116	1266	-91.5792	3.86585	-8.59062	7.60943	-0.0526199	-0.0188008	-0.207385	-0.15409	-0.0187648	-0.00282826	-0.0122682	-0.0527298	-0.184778	-0.0645584	-0.152629	-0.0760348	-0.121549	-0.282563	-0.0811629	-0.107825	-0.023469	-0.147062	-0.110768	-0.171036	-0.227517	-0.0619526	-0.495644	-0.129874	-0.378841	-0.169738	-0.0735531	-0.0853663	-0.0355578
20667	WO	RH	9	-0.77901	27	YE	NS	32	6.58	5.11	79.6715	7.47276	55.8422	375.22	-134.618	1081.37	-276.21	4.23546	-2.64057	5.07702	-0.0210966	-0.0171139	-0.0867678	0.0300541	-0.137496	0.00642094	0.0114313	-0.0146236	-0.0974156	-0.0179598	-0.0116384	-0.0439549	-0.182405	-0.106085	0.0497441	-0.00320936	-0.00340204	-0.0122203	-0.00204663	-0.082714	-0.0456296	-0.0347617	-0.210539	-0.121338	-0.0876075	-0.0501157	-0.07869	-0.0220972	-0.00660958
20673	WO	RH	5	-4.77901	27	YE	NS	11	5.1	4.25	72.9227	0.723961	0.524119	470.134	-39.7044	1269.41	-88.1712	3.60301	-3.22841	6.21917	-0.06861	-0.0217959	-0.0437789	0.0670848	-0.0835382	0.000653009	0.0117814	0.0353472	-0.0229013	-0.0184526	-0.0508215	-0.0381987	0.0285377	-0.0851775	0.00954069	-0.00398494	-0.0311695	-0.0345313	-0.0971804	-0.135059	-0.154604	-0.0229431	-0.319061	-0.218769	-0.324145	-0.186856	-0.00852254	-0.0226736	-0.0282303
20677	WO	RH	9	-0.77901	29	NO	NS	6	5.58	4.2	67.4141	-4.7846	22.8924	528.037	18.1986	1397.8	40.2238	3.64134	-1.14491	7.02189	-0.0375421	-0.00337469	-0.0509635	0.030122	-0.0132972	0.0128895	-0.00349025	-0.0348155	-0.00367186	-0.00534053	0.0639023	0.0222537	-0.0520681	-0.0372654	0.0817893	0.0811991	0.0134474	-0.0137209	-0.000656187	0.0484408	-0.0297366	0.0343181	-0.268896	-0.0129821	-0.148026	-0.0917425	-0.00251759	0.0429578	0.000213136
20685	WO	RH	9	-0.77901	29	YE	NS	27	6.73	5.13	79.6057	7.40705	54.8645	477.381	-32.4574	1268.73	-88.8512	3.75633	-10.9168	6.62407	-0.199741	-0.0369705	-0.0564003	-0.247799	-0.180286	-0.0261043	-0.028377	-0.137752	-0.260118	-0.00593776	-0.0838762	-0.0917809	-0.247702	-0.101807	-0.0577919	-0.052694	-0.0188939	-0.213806	-0.0529343	-0.0309553	-0.155231	-0.0654431	-0.515857	-0.0641169	-0.698367	-0.292243	-0.0871027	-0.177663	-0.0324362
20686	ME	RH	12	2.22099	28	YE	NS	3	5	4.67	70.6694	-1.52929	2.33873	507.048	-2.79036	1303.14	-54.4412	3.54278	-2.03315	6.94639	0.00961364	-0.0228822	-0.00795901	0.125541	-0.125404	-0.00968333	0.00921415	0.0337781	0.030704	-0.114245	-0.189343	0.0247708	-0.237975	-0.44862	0.0156751	-0.030255	-0.000414816	-0.00919363	-0.128163	-0.15003	-0.209565	0.0120801	-0.324738	-0.216917	-0.16858	-0.207181	-0.0541636	0.0882831	-0.0114469
20689	WO	LH	9	-0.77901	30	NO	NS	7	6.42	4.41	78.1218	5.92314	35.0836	489.48	-20.3584	1278.74	-78.8332	3.64134	-1.06609	5.65553	-0.14587	-0.0282162	-0.0511583	-0.0041003	-0.0390368	-0.00518809	-0.00449318	-0.0194584	-0.0593731	0.0072598	0.0362258	-0.00659348	-0.0422505	-0.0463731	0.0301675	-0.0630031	0.00365162	0.0304663	0.0170573	-0.0910838	-0.0336422	-0.0137581	-0.160815	-0.0810713	0.0409309	0.0128249	-0.0292926	-0.0295445	-0.0147797
20692	WO	RH	12	2.22099	29	NO	NS	20	7.29	4.47	69.7385	-2.46016	6.05239	500.638	-9.20036	1224.62	-132.96	3.92882	-5.282	6.55429	0.0131494	-0.00939932	-0.0733079	-0.142222	0.0136016	0.00734481	0.0151995	0.0225547	-0.0530593	-0.132408	-0.288257	-0.00291841	-0.171895	-0.411088	-0.038346	-0.0569839	0.00211919	-0.0881081	-0.0546129	-0.15042	-0.156738	-0.0409845	-0.295227	-0.148841	-0.176145	-0.104237	-0.0768723	-0.153841	-0.0344476
20693	WO	RH	12	2.22099	28	YE	NS	13	7.57	5.06	73.2485	1.04976	1.10201	473.396	-36.4424	1272.43	-85.1482	3.60575	-1.94966	5.36606	-0.0351921	0.00615955	-0.0201993	0.0173633	-0.0524098	0.00622767	0.0158561	0.0146651	0.0371953	-0.0452527	-0.0829368	-0.0143024	-0.0374191	-0.203513	0.0373943	0.0147182	-0.000749692	0.0231482	0.0204938	0.0314888	-0.0067325	-0.0310132	-0.255889	-0.00818681	-0.157178	-0.116548	0.0142323	0.0412984	-0.0171962
20703	ME	RH	17	7.22099	29	NO	NS	6	6.41	4.47	73.7988	1.60007	2.56023	582.709	72.8706	1610.25	252.675	3.55921	-7.45419	7.29901	-0.0694136	-0.0218519	-0.0911483	-0.201289	-0.0269965	-0.0188836	-0.00118925	-0.0609629	-0.177347	-0.023865	-0.113998	-0.0694211	-0.118254	-0.132673	-0.0634081	-0.164961	-0.0141194	-0.145647	-0.114873	-0.0858917	-0.18074	-0.0861862	-0.412759	-0.0834647	-0.433117	-0.312617	-0.0519874	-0.109702	-0.0211494
20706	WO	RH	12	2.22099	29	NO	NS	31	7.12	4.35	71.7591	-0.439626	0.193271	417.842	-91.9964	1183.96	-173.618	4.06571	-0.353444	5.11273	-0.0383652	0.00389069	-0.0153669	-0.0278636	0.00174213	-0.00258285	0.00615509	0.00504288	-0.00999147	-0.0324586	-0.0356221	-0.00764051	0.0254023	-0.147458	0.0317423	0.0309024	0.00588879	-0.0196758	-0.0150375	0.0399781	-0.00938882	0.0343607	-0.020494	0.0355685	-0.0941477	-0.0190637	0.0323392	-0.0416044	-0.0091799
20711	WO	RH	9	-0.77901	28	NO	NS	24	6.15	4.97	75.0582	2.85948	8.17665	498.944	-10.8944	1279.15	-78.4312	3.98631	-5.0829	6.16941	-0.110625	-0.00153089	-0.0789045	-0.0732898	-0.12134	-0.0246721	-0.00273453	-0.0311583	-0.136622	-0.182599	-0.472599	-0.17235	-0.301697	-0.54155	-0.150455	-0.174539	-0.00777671	-0.0596008	-0.0071	-0.129773	-0.070903	-0.064104	-0.0973363	-0.162207	-0.00328095	0.0252179	-0.0933088	-0.135245	-0.022768
20713	WO	RH	17	7.22099	30	NO	NS	26	6.54	4.94	66.1875	-6.01115	36.134	480.756	-29.0824	1212.16	-145.422	3.78919	-4.91689	6.26646	-0.0339704	0.0224391	-0.117943	-0.149589	-0.0524806	0.00333291	0.00688372	0.014279	0.009432	-0.0760555	-0.0218913	0.00730833	-0.119355	-0.286601	-0.0445644	-0.102116	-0.00869823	-0.116475	-0.0550738	-0.106581	-0.113879	-0.0273861	-0.213146	-0.0569944	-0.0684045	-0.0871515	-0.0981887	-0.143781	-0.0237022
20720	ME	RH	5	-4.77901	27	YE	NS	14	7.26	5.23	78.9541	6.75545	45.636	557.891	48.0526	1368.2	10.6268	3.78919	-5.82843	7.15198	-0.0699861	-0.0243425	-0.105142	-0.0728878	-0.00747496	-0.00896689	-0.014018	-0.0591936	-0.0813337	-0.0293718	0.00149734	-0.0267123	-0.0604157	-0.20407	-0.0115752	-0.0821636	-0.000915052	-0.116326	-0.0306713	-0.0877442	-0.10503	-0.0470265	-0.40094	-0.115805	-0.287474	-0.101897	-0.0706433	-0.105674	-0.0191778
20724	WO	RH	12	2.22099	29	YE	NS	0	5.62	4.35	76.553	4.35435	18.9604	532.82	22.9816	1449.52	91.9428	4.17248	-9.09913	6.87219	-0.143167	-0.0391299	-0.113569	-0.139232	-0.159008	0.00170824	-0.0190648	-0.170184	-0.126181	-0.0643335	0.0185321	-0.11801	-0.23789	-0.198066	-0.0611546	-0.0702897	-0.0107424	-0.0545456	-0.152287	-0.0368143	-0.224815	-0.0703099	-1.09782	-0.167659	-0.894127	-0.689164	-0.0429546	-0.0286437	-0.0261377
20726	WO	RH	16	6.22099	27	YE	NS	3	5.37	4.13	77.0267	4.828	23.3096	551.469	41.6306	1409.38	51.8068	4.59959	-5.96684	7.07363	-0.0272647	-0.00389209	-0.108853	-0.0976449	0.0186583	0.000567942	-0.00953233	-0.0229799	-0.0306598	-0.0843678	-0.222039	-0.0360374	-0.096182	-0.330498	-0.0361892	-0.108632	-0.00365948	-0.133383	-0.0780397	-0.0868413	-0.0915841	-0.0212809	-0.302983	-0.098597	-0.327245	-0.146184	-0.0460094	-0.131504	0.00165745
20729	ME	RH	5	-4.77901	29	YE	NS	1	5.13	5.18	72.0794	-0.119297	0.0142319	524.773	14.9346	1415.65	58.0698	3.53457	-3.84941	7.74346	-0.0270034	-0.00719161	-0.114086	0.00176927	-0.0783585	-0.0112672	0.0136492	0.106889	0.072603	-0.0647336	-0.0590077	0.000232617	-0.10219	-0.342036	-0.0381493	-0.198594	-0.0177594	-0.133976	-0.0736641	-0.205852	-0.210604	-0.0425643	-0.279467	-0.149129	-0.218723	-0.102187	-0.037786	-0.0988419	-0.00549233
20730	ME	RH	17	7.22099	29	NO	NS	2	6.12	5.07	66.0616	-6.13709	37.6639	552.665	42.8266	1564.5	206.92	3.64956	-5.62507	7.89399	-0.123287	-0.0351297	-0.12021	-0.117252	-0.0294379	-0.00638045	-0.00617629	-0.0768295	-0.119553	-0.00380931	0.0444126	-0.00858732	-0.0775732	-0.0129888	0.0878881	0.0121259	-0.0257973	-0.0953187	-0.0216095	-0.0177963	-0.0428046	0.00380181	-0.104419	-0.103805	-0.278178	-0.182659	-0.0223013	-0.0446734	0.0057612
20732	ME	LH	17	7.22099	28	YE	NS	10	5.14	5.48	73.0322	0.833475	0.69468	623.444	113.606	1735.27	377.696	4.13415	-2.36469	8.05458	-0.0270212	-0.0064387	-0.0144583	0.0102991	-0.124157	-0.00611796	-0.00976787	-0.0487251	-0.0183757	-0.0268667	0.0156713	0.0180654	0.00303421	-0.119251	0.0371014	-0.0640311	0.022803	0.026927	-0.0579815	-0.00987955	-0.0599118	-0.0516572	-0.10255	-0.0403878	-0.129976	-0.125608	0.0170097	0.0870257	0.00982191
20734	ME	RH	17	7.22099	29	YE	NS	3	5.14	4.12	72.6653	0.466603	0.217718	546.802	36.9636	1391.93	34.3538	4.19713	-0.336659	6.69623	-0.0325348	-0.0117129	-0.0510348	0.123123	0.0167024	-0.00322742	0.00194833	-0.0108773	-0.0127695	0.0035941	0.0507606	0.0392376	0.0166403	-0.000736838	0.0554061	0.0563221	0.0279414	0.00828782	0.00788225	-0.0179564	0.0122574	-0.00678755	0.0267877	-0.0830251	-0.126036	-0.034615	0.0126985	0.0138023	-0.00139891
20739	WO	RH	12	2.22099	24	YE	NS	8	6.67	4.64	73.5852	1.38652	1.92244	573.867	64.0286	1376.3	18.7238	4.04107	-8.53735	6.9996	-0.0738041	-0.0341689	-0.173664	-0.138746	-0.0463759	-0.0113319	-0.0166491	-0.044904	-0.0582503	-0.052357	-0.0454188	-0.0213517	-0.138431	-0.210882	-0.0255037	-0.0302434	-0.00960877	-0.159948	-0.112061	-0.104591	-0.254278	-0.0335099	-0.534037	-0.13787	-0.467017	-0.21938	-0.0815931	-0.109409	-0.0214819
20740	ME	RH	17	7.22099	30	YE	NS	7	3.95	5.65	75.2799	3.08125	9.4941	538.69	28.8516	1318.88	-38.6972	4.0219	-3.08237	7.53266	-0.0836806	0.00467868	-0.0610318	-0.0584286	0.020712	-0.0035616	-0.0075061	-0.0410508	-0.0218675	-0.0174567	0.0277955	0.00725102	-0.105968	-0.155422	-0.0840172	-0.0812102	0.00328601	-0.00719794	-0.00340446	-0.0479528	0.0221959	-0.0202083	-0.1838	-0.105084	-0.149787	-0.0923688	-0.0236843	-0.0463854	-0.0184676
20742	ME	RH	17	7.22099	28	YE	NS	11	5.51	4.3	77.2512	5.0525	25.5278	496.963	-12.8754	1346.23	-11.3482	3.52635	-2.79127	6.11687	-0.124198	-0.0117818	-0.0735051	-0.0532306	-0.0454025	-0.00801137	-0.0100932	-0.0609635	-0.0223297	0.0752962	0.202622	0.0143106	0.0452287	0.0780936	-0.0173603	-0.0588247	-0.0103284	-0.0212397	-0.0499002	0.0352077	-0.149342	-0.0906602	-0.420925	-0.0383968	-0.353554	-0.207281	-0.0429109	-0.0277762	-0.00414771
20744	WO	RH	17	7.22099	28	YE	NS	27	7.04	4.59	78.0315	5.83279	34.0214	501.104	-8.73436	1405.07	47.4918	3.83299	-6.41327	6.03354	-0.0579906	0.00898625	-0.175842	-0.13069	-0.101323	-0.00313233	-0.0030442	-0.0316197	-0.0771543	-0.0643515	-0.109114	0.00584964	-0.123622	-0.286999	-0.10338	-0.192001	-0.0154688	-0.110138	-0.08961	-0.104252	-0.165512	-0.0412962	-0.289523	-0.0827269	-0.155163	-0.0456669	-0.102776	-0.104375	-0.01242
20748	WO	RH	9	-0.77901	25	NO	NS	1	6.47	4.2	74.4586	2.25989	5.10713	496.215	-13.6234	1328.2	-29.3822	3.66051	-1.57301	6.41417	-0.00460578	-0.00350339	0.011052	-0.089055	0.0437808	-8.03441e-05	0.00254891	-0.026408	-0.0261498	-0.0333348	0.00483182	0.0318657	-0.0314158	-0.179776	0.00958187	-0.0784308	-0.0167511	-0.0726927	0.00461078	-0.122097	-0.0979768	-0.0377342	0.0158753	-0.0868416	-0.0388751	-0.0812595	-0.0439651	-0.116078	0.0117553
20751	WO	RH	17	7.22099	25	YE	NS	6	5.24	4.18	68.115	-4.08371	16.6766	487.064	-22.7744	1238.8	-118.78	3.38672	-4.99539	5.79211	-0.000658247	0.000231315	-0.0588932	-0.0525495	-0.0537669	-0.00360638	-3.60526e-05	-0.0663083	-0.0736171	-0.0733494	-0.124097	-0.0155108	-0.0830247	-0.242299	-0.00581565	-0.0832974	-0.00481132	-0.0571076	-0.0664316	-0.15444	-0.18161	-0.0405981	-0.277266	-0.17817	-0.239148	-0.182279	-0.0527005	-0.0482103	-0.00711806
20754	WO	RH	16	6.22099	29	NO	NS	32	6.16	4.09	67.8084	-4.39034	19.2751	451.936	-57.9024	1156.72	-200.855	3.7755	-4.12184	5.41146	-0.0734115	-0.0113691	-0.0334094	-0.0839957	-0.0542876	0.00255686	-0.00155754	-0.0126768	-0.0330132	-0.0224907	-0.125965	-0.0490989	-0.147275	-0.215824	0.0346013	-0.00195047	0.01338	-0.0495811	-0.0330938	-0.033886	-0.0545808	-0.00629255	-0.303478	-0.0583579	-0.199074	-0.099067	-0.00819373	-0.127938	-0.00193424
20758	WO	RH	9	-0.77901	27	YE	NS	5	7.53	4.63	66.6776	-5.52108	30.4823	531.742	21.9036	1342.27	-15.3062	3.48802	-3.18232	6.2197	-0.0829921	-0.0160386	-0.0675498	-0.0255977	-0.015356	0.00397282	-0.00855611	-0.0185216	-0.0256692	-0.0296153	0.00445562	-0.0108327	-0.0431789	-0.175381	-0.0415315	0.0157451	0.00788203	-0.110313	-0.0742297	-0.0987923	-0.0979934	-0.0349518	-0.197576	-0.063109	-0.0463535	-0.0696009	0.00115269	-0.0915492	-0.0217406
20759	WO	RH	9	-0.77901	28	YE	NS	5	5.07	4.53	71.1622	-1.03648	1.07429	524.8	14.9616	1211.03	-146.548	3.98631	-7.95999	6.53214	-0.107711	0.00826218	-0.18784	-0.202387	0.015436	-0.00581106	-0.0122305	-0.00571885	-0.0179025	0.0358109	0.0406367	-0.00502231	-0.0719747	-0.112886	-0.0775068	-0.127295	-0.0204053	-0.169534	-0.0414137	-0.187157	-0.14149	-0.0784593	-0.432672	-0.144089	-0.343746	-0.169584	-0.0739001	-0.228453	-0.0327971
20762	WO	RH	17	7.22099	29	YE	CS	4	4.91	4.47	75.9535	3.75476	14.0982	579.133	69.2946	1480.09	122.511	4.08487	-4.67873	7.84904	-0.261196	-0.0431699	5.78965e-05	-0.22318	-0.120096	-0.0129849	0.00430349	-0.0177046	-0.0481196	0.0204635	0.0916254	-0.010969	-0.0421363	-0.0607674	-0.129656	-0.234548	-0.029017	-0.0170913	-0.0979835	-0.148607	-0.157011	-0.107385	-0.286961	-0.141951	-0.129913	-0.00374318	-0.146807	-0.217388	-0.0661537
20774	WO	RH	9	-0.77901	24	YE	NS	23	4.75	4.38	67.0828	-5.11588	26.1722	472.116	-37.7224	1251.7	-105.873	4.13963	-5.52247	6.2269	-0.149455	-0.00957303	-0.0119626	-0.135007	-0.0916276	-0.013369	-0.0162364	-0.0839785	-0.0670417	-0.0331732	-0.0794612	-0.0441284	-0.176402	-0.234103	0.00739793	-0.0764164	-0.0101381	-0.0884262	-0.0584391	-0.0415704	-0.0831097	-0.0246874	-0.326932	-0.0636435	-0.425375	-0.2428	-0.04271	-0.154442	-0.0442206
20780	ME	RH	12	2.22099	29	YE	NS	0	6.81	4.66	76.386	4.18734	17.5338	556.675	46.8366	1481.18	123.607	3.93703	-6.54097	6.50643	-0.106588	0.00285474	-0.11783	-0.109435	-0.234902	-0.0107701	0.00249429	-0.00939853	-0.0934742	-0.053385	-0.175759	-0.0649432	-0.209324	-0.25539	-0.0744365	-0.125776	-0.0206659	-0.11892	-0.0951688	-0.144921	-0.153004	-0.10699	-0.281014	-0.158849	-0.203104	-0.14036	-0.101042	-0.1557	-0.0119156
20781	ME	RH	9	-0.77901	28	YE	NS	7	5.38	4.36	75.4415	3.24278	10.5156	509.822	-0.0163635	1411.68	54.1008	3.90418	2.01067	6.41379	0.00359525	-0.0025149	-0.0062342	0.108583	-0.0559857	0.00630553	0.00762494	0.0206749	0.0179025	0.0200548	0.111728	0.02739	0.0636267	0.00342889	0.0147794	0.0221622	-0.0109663	0.0524995	0.00945946	-0.0661652	0.0357163	0.000339303	0.0650191	-0.0443636	0.119569	0.104236	0.0244952	-0.0662054	-0.0102585
20783	ME	RH	5	-4.77901	26	YE	NS	13	5.57	4.36	71.4908	-0.707935	0.501172	508.976	-0.862363	1439.71	82.1348	3.73717	-0.959551	6.35608	0.0454201	0.0151372	0.0131675	-0.0216065	-0.024983	0.00633734	-0.00538317	0.0566444	-0.0122929	-0.0376688	-0.0309342	0.012615	-0.0190152	-0.151424	-0.0380492	-0.127319	-0.0145766	-0.0511104	-0.0676361	-0.0913029	-0.11723	-0.0410217	-0.0492745	-0.0349406	0.0175561	0.0195616	-0.0285064	-0.0238088	-0.00499764
20791	ME	LH	9	-0.77901	29	YE	NS	10	5.6	4.71	76.909	4.71027	22.1867	549.54	39.7016	1463.52	105.941	3.69884	0.272248	6.78155	-0.0923735	-0.00246045	0.0332522	-0.0409593	-0.0625987	0.00417201	0.0110386	0.0141538	-0.0690672	0.0113223	0.0148988	-0.0104255	-0.103455	0.0370215	-0.064867	-0.0175185	-0.00889272	-0.138668	0.0391115	0.00819469	0.0462804	-0.00440522	0.0520068	0.0152735	0.0164124	0.0157119	0.0292978	-0.0037369	0.000929752
20792	ME	RH	9	-0.77901	27	YE	NS		5.8	6.19	80.2081	8.00938	64.1502	527.673	17.8346	1462.33	104.748	3.58385	-10.0501	7.78185	-0.3102	-0.0309188	-0.12468	-0.284896	-0.269702	-0.00981856	-0.0218436	-0.0886726	-0.0950811	-0.0377908	-0.0282668	-0.0636855	-0.229568	-0.233863	-0.265861	-0.298874	-0.0545639	-0.125289	-0.11169	-0.237593	-0.273323	-0.149282	-0.471571	-0.222393	-0.355283	-0.346315	-0.215681	-0.425591	-0.0446969
20795	WO	RH	0	-9.77901	28	NO	NS	0	6.41	4.17	69.6345	-2.5642	6.57511	510.885	1.04664	1286.24	-71.3402	3.65229	-11.0008	7.46475	-0.149973	-0.026045	-0.111991	-0.401668	-0.0700897	-0.0196907	-0.0252588	-0.0768303	-0.137973	-0.0386269	0.0349424	-0.0617704	-0.15616	-0.132179	-0.112025	-0.182027	-0.0312887	-0.178079	-0.119651	-0.180748	-0.194661	-0.0744165	-0.592898	-0.14457	-0.58325	-0.37534	-0.0644812	-0.25349	-0.0480296
20798	WO	RH	17	7.22099	30	YE	NS	3	6.65	4.6	75.4962	3.29754	10.8738	551.813	41.9746	1470.28	112.697	4.00274	-6.41786	7.78334	-0.0545442	-0.0109634	-0.143209	-0.109097	-0.0710978	-0.0232828	-0.00785585	-0.0516311	-0.107578	-0.0232347	-0.0729249	-0.0386046	-0.0431937	-0.146816	-0.0231043	-0.0930506	-0.0112911	-0.0742668	-0.0724729	-0.163634	-0.138214	-0.0638156	-0.306739	-0.113855	-0.201885	-0.0574184	-0.0540487	-0.0487706	-0.0276399
20799	ME	RH	17	7.22099	28	YE	CS	5	5.2	4.74	76.2984	4.09973	16.8078	547.115	37.2766	1523.48	165.901	4.00274	0.500158	7.51681	-0.155288	-0.0295405	0.00789437	-0.0162644	-0.189787	0.0143665	-0.000443821	-0.0582316	-0.014401	0.120318	0.335981	0.0364141	0.14984	0.297389	-0.0146928	0.00112036	0.00726835	0.000559267	0.00804534	0.086755	0.0908054	-0.0164659	-0.0445757	-0.0147241	-0.118159	-0.0361965	-0.0656371	-0.0997865	-0.0108052
20803	WO	RH	9	-0.77901	29	NO	NS	9	7.11	4.4	66.7899	-5.40883	29.2554	545.734	35.8956	1538.03	180.451	3.64134	-7.19158	7.35102	-0.0311564	-0.0243971	-0.044786	-0.0911019	-0.197966	-0.0066989	-0.0129516	-0.0793792	-0.131448	0.00157099	0.123576	-0.0236918	-0.223433	-0.156283	0.0792519	0.0596387	-0.0189959	-0.0793564	-0.123813	-0.0806922	-0.184445	-0.048163	-0.641851	-0.0312618	-0.506383	-0.325793	0.00582708	-0.153344	-0.0305513
20805	ME	RH	17	7.22099	27	YE	NS	1	4.97	5.29	68.564	-3.6347	13.211	526.375	16.5366	1532.02	174.443	3.8768	-5.63997	6.18718	-0.0421136	-0.0207011	-0.163531	-0.123874	-0.193245	-0.00403851	-0.00775555	-0.0739511	-0.119802	0.0240875	0.0671779	-0.0117498	0.0548072	-0.0104949	0.043754	0.0750499	0.0124008	-0.10033	-0.0806101	0.0403433	-0.131936	-0.0153745	-0.530798	-0.066783	-0.515986	-0.28587	0.0100931	0.0459366	-0.0176536
20807	ME	RH	17	7.22099	30	YE	NS	10	5.92	8.67	78.0014	5.80267	33.671	498.582	-11.2564	1564.33	206.754	3.69336	-4.12064	5.46958	0.0105729	-0.00561196	-0.288753	-0.177563	0.0358388	0.00207036	0.00905636	-0.0720521	-0.0638437	-0.0424546	-0.1029	-0.0556745	-0.0290369	-0.220481	-0.0763438	-0.0874736	-0.0280106	-0.176626	0.00839089	-0.116981	-0.0112718	0.00369336	0.112398	-0.0651223	0.109795	0.139138	0.0114556	-0.313768	-0.002381
20808	WO	RH	12	2.22099	25	YE	NS	14	4.6	4.82	71.5099	-0.68877	0.474405	504.028	-5.81036	1499.93	142.355	3.90691	-5.2576	7.29976	-0.0698712	0.00828915	-0.123788	-0.131165	-0.0375586	-0.00690776	-0.00804297	-0.0194243	-0.059399	0.00111392	0.0797042	-0.0191718	-0.101259	-0.117108	-0.0142093	-0.0992729	-0.0234522	-0.145113	-0.0303129	-0.0465168	-0.0753905	-0.0345794	-0.19125	-0.0516094	-0.4154	-0.270971	-0.0182338	-0.0324141	-0.0241582
20809	ME	RH	17	7.22099	26	YE	NS	1	6.54	5.27	73.9247	1.72601	2.97912	560.903	51.0646	1570.91	213.331	3.90691	-6.26633	7.56468	-0.151509	-0.0322211	-0.104077	-0.0964277	-0.0998812	-0.0101092	-0.00136348	-0.0314173	-0.0790961	0.0136076	-0.0687714	0.00381583	-0.238406	-0.0105021	-0.0245017	-0.0351636	-0.0216339	-0.0605471	-0.0920792	-0.0419236	-0.161618	-0.0295546	-0.270746	-0.0542404	-0.451375	-0.262103	0.013513	-0.0672445	-0.0298
20815	WO	RH	12	2.22099	28	YE	NS	3	6.9	4.62	74.6174	2.41869	5.85006	392.886	-116.952	1062.97	-294.604	3.84394	1.23051	6.04716	-0.0469537	0.00416021	0.099243	-0.0649399	0.0335622	0.011202	0.00465897	-0.0327459	0.018277	0.0126861	0.100704	0.0493654	-0.0229007	-0.114799	0.0428899	0.0560897	0.0242798	-0.0297417	0.03706	0.125852	0.0903658	0.027455	0.0908937	0.0943851	0.115648	0.131549	0.0309498	0.0414633	-0.000710312
20816	ME	RH	17	7.22099	28	YE	NS	4	5.02	4.63	78.204	6.00527	36.0633	530.656	20.8176	1507.84	150.262	3.84394	-7.94679	8.16402	-0.0774345	0.0072344	-0.115252	-0.199502	-0.134139	0.00668337	-0.0045361	-0.000591372	-0.115738	-0.067745	-0.0550154	0.00795038	-0.188205	-0.247307	-0.0826994	-0.0720853	0.00952889	-0.209855	-0.0577404	-0.0958221	-0.133648	-0.0236706	-0.167234	-0.0239602	-0.108989	-0.104812	-0.0421108	-0.226698	-0.0306721
20818	WO	RH	17	7.22099	29	YE	NS	4	4.22	4.66	70.8966	-1.30205	1.69533	535.166	25.3276	1379.91	22.3358	3.8987	-0.872342	6.75548	-0.076342	-0.0232913	-0.0405784	0.00220199	-0.141621	-0.00893688	0.0125675	0.0196847	0.0349717	0.0533736	0.145939	0.0213648	-0.0407701	-0.137686	0.038272	0.0316507	0.00263319	-0.0834818	-0.0237248	0.0651661	-0.0743448	0.00975525	-0.278982	-0.0475977	-0.257587	-0.038492	-0.00782553	0.0958114	-0.0181749
20819	ME	RH	17	7.22099	29	YE	NS	7	5.76	4.43	66.0315	-6.16721	38.0345	662.799	152.961	1647.3	289.723	3.94798	-4.69075	8.17867	-0.0458344	-0.0308089	-0.102803	-0.0509298	-0.0339933	-0.00730039	-0.0115466	-0.0103212	-0.0931948	0.0615869	0.202416	0.0149268	-0.220611	-0.0739411	0.0252494	0.028593	0.00963791	-0.0982373	-0.038208	-0.0263881	0.0097442	0.00139451	-0.126344	-0.0116978	-0.481638	-0.215902	0.0501316	-0.128584	-0.00223595
20822	WO	LH	9	-0.77901	27	NO	NS	7	5.16	4.84	69.922	-2.27672	5.18347	504.681	-5.15736	1334.72	-22.8622	3.79466	-2.18043	6.83774	-0.0601983	-0.0151467	-0.106803	0.0466696	-0.0289199	-0.0160387	-0.00497059	-0.0492306	-0.0335875	0.0224982	0.0856927	-0.00872318	-0.0229397	-0.0604305	0.0358763	-0.00478865	0.0292695	-0.0172461	-0.0419082	-0.0756345	-0.13912	-0.0371864	-0.316459	-0.062888	-0.291391	-0.202217	-0.0599533	-0.00774557	-0.00865603
20829	WO	RH	12	2.22099	30	YE	NS	2	7.04	4.75	73.3005	1.10178	1.21393	496.936	-12.9024	1360.91	3.33278	3.48802	0.129586	6.01199	-0.0342491	0.0050787	-0.00257728	-0.0165203	0.0413031	0.00202361	0.00525765	-0.0234656	0.0633701	0.0342542	0.0581279	0.0337504	0.134971	0.100588	0.0249577	-0.0312978	-0.0107478	-0.0395414	-0.0385219	-0.0637032	-0.0229274	-0.00415938	0.0027056	-0.0889236	0.0666367	0.0727239	-0.0544128	0.0165519	0.00312467
20830	WO	RH	5	-4.77901	26	YE	NS	1	5.62	4.25	67.8987	-4.3	18.49	422.877	-86.9614	1125.65	-231.928	3.69884	-3.53598	6.68781	-0.0258097	-0.0202569	-0.119352	-0.0199211	0.0041233	0.0105236	0.00228434	-0.0991695	-0.0469008	0.0821969	0.13105	0.00835222	-0.140241	0.0259949	0.0530671	0.0719581	0.0211932	-0.0752074	-0.0207817	0.106597	-0.0672689	0.0314527	-0.472432	0.0631934	-0.375881	-0.348173	0.1321	-0.0880784	-0.0176232
20835	ME	RH	17	7.22099	29	YE	NS	11	4.08	4.86	71.0828	-1.11588	1.24518	588.161	78.3226	1538.1	180.524	4.70363	-4.17869	7.56848	-0.0351265	-0.0208828	-0.0590745	-0.0219703	0.00602722	0.027449	0.0140901	-0.0373849	-0.175413	-0.125769	-0.264886	-0.0414104	-0.246323	-0.232804	0.0376651	0.000193978	0.00489093	-0.0363564	-0.00749009	-0.123788	-0.0484739	-0.0367036	-0.0402542	-0.0910528	-0.135544	-0.093473	-0.0990635	-0.15369	-0.0134814
20837	WO	RH	12	2.22099	29	NO	NS	7	5.72	4.31	70.6968	-1.50191	2.25574	581.762	71.9236	1403.32	45.7368	4.46543	-4.18884	7.1115	-0.0319164	-0.0182039	-0.0678971	-0.12341	-0.0520202	-0.0058423	-0.0022841	-0.00921792	-0.00325158	-0.0065917	0.0267005	0.00291009	-0.061891	-0.100025	0.0296149	-0.0539416	-0.0082435	-0.0822113	0.00154762	-0.0698946	-0.115019	-0.0405266	-0.237131	-0.0785352	-0.235066	-0.046074	-0.071686	-0.082426	-0.0217252
20838	ME	RH	12	2.22099	27	YE	NS	14	4.63	15.87	70.3162	-1.88247	3.54371	483.372	-26.4664	1364.12	6.53678	4.08214	-0.513702	6.2096	0.0314906	0.00364118	-0.0802376	0.00283775	-0.0689863	0.0030683	-0.00179778	0.0206741	-0.0165396	-0.0847185	-0.203904	-0.0418145	-0.181598	-0.199633	-0.0443974	0.0268433	0.00806774	0.0281991	-0.0230451	-0.0576002	-0.0614975	0.0222582	0.0647788	-0.0434508	-0.00626089	0.0246272	-0.0140501	0.100947	-0.00441421
20843	ME	RH	12	2.22099	27	YE	NS	4	5.31	5.05	79.0472	6.84853	46.9024	533.554	23.7156	1372.37	14.7948	3.40589	-5.97612	6.74565	-0.171415	-0.0446538	-0.0188078	-0.145229	0.0643684	-0.00141208	-0.015686	-0.0549892	-0.252115	-0.0664037	-0.401073	-0.125857	-0.288857	-0.154315	-0.00822547	-0.0539082	-0.00930495	-0.0684201	-0.0181387	-0.0451959	-0.0578372	-0.00893198	-0.186883	0.025009	-0.188925	-0.0388245	-0.0597496	-0.0919174	-0.0161096
20844	WO	RH	9	-0.77901	30	NO	NS	32	6.61	3.76	68.2519	-3.94681	15.5773	506.745	-3.09336	1191.84	-165.736	3.7755	-1.28539	7.14393	-0.0493515	0.0064578	0.0247481	-0.0445099	0.0205926	0.00955384	0.000495432	-0.0286599	0.0721514	-0.0269289	0.0959011	0.0476421	0.036577	-0.24928	-0.0750588	-0.0504376	0.0188528	-0.0296218	-0.0275398	-0.018917	-0.00844755	-0.0456996	-0.0434953	0.0114497	-0.00218777	-0.00641494	0.0139708	-0.079671	-0.0172005
20845	WO	RH	12	2.22099	30	YE	NS	21	5.37		73.7796	1.58091	2.49927	445.535	-64.3034	1198.79	-158.785	3.85216	-2.31299	5.38331	-0.00186888	-0.015873	-0.00868495	0.00872877	-0.0680051	-0.00506135	0.00585745	-0.000590111	-0.0400493	-0.0347868	-0.0222512	-0.0271817	-0.12659	-0.146079	0.0819192	-0.040102	-0.00330368	-0.00514746	-0.0424232	-0.103631	-0.15561	-0.0282094	-0.367136	-0.0579609	-0.223737	-0.141949	-0.0839776	-0.0264531	-0.0141918
20850	WO	RH	5	-4.77901	27	NO	NS	22	5.76	4.83	66.5298	-5.66892	32.1367	521.186	11.3476	1234.23	-123.349	3.65503	-7.65165	7.2451	-0.0518847	-0.036093	-0.0670821	-0.173553	-0.0111126	0.000293459	-0.0211392	-0.0928209	-0.111225	-0.0466485	-0.0823013	-0.0209924	-0.00919765	-0.154903	-0.00319171	-0.0246847	-0.00807047	-0.1171	-0.0928384	0.00510332	-0.158294	-0.0089324	-0.784895	-4.13129e-05	-0.668434	-0.392507	-0.0466351	-0.0383232	-0.00422021
20856	WO	RH	9	-0.77901	29	NO	NS	16	5.93	4.31	68.4463	-3.75243	14.0807	497.185	-12.6534	1373.03	15.4558	3.60027	3.48085	5.4182	0.0415503	-0.00568623	0.0722618	0.0738283	-0.0720221	0.014627	-0.00477458	0.0407379	0.0475211	-0.0587243	-0.12913	0.0290518	-0.00200224	-0.359625	0.157425	0.0609101	0.0347088	0.142843	0.0141456	-0.0175566	-0.0114685	0.000951094	-0.0528519	-0.079845	-0.0121483	0.0739425	-0.0560822	0.168048	-0.00420629
20857	WO	RH	9	-0.77901	29	YE	NS	15	6.5	3.96	70.9103	-1.28836	1.65987	473.09	-36.7484	1228.02	-129.559	3.436	-1.64755	6.85765	-0.0208443	0.0135776	-0.0792071	0.0163943	0.100974	-0.00608218	-0.00344877	0.0114711	0.0119262	-0.0516519	-0.0409294	-0.00160177	0.00354263	-0.168586	-0.0160907	0.0588359	0.0120896	-0.0545835	-0.00779452	-0.00486146	-0.0618294	-0.0211151	-0.210123	-0.065309	-0.273668	-0.168523	-0.0462436	0.216904	0.00211598
20858	ME	RH	12	2.22099	29	YE	NS	3	8.35	5.11	69.8398	-2.35886	5.56422	617.265	107.427	1665.95	308.372	3.60849	-1.48594	7.8336	-0.0103265	-0.0103372	-0.08762	-0.0195632	-0.0868292	-0.000934879	0.013366	0.050585	0.0115763	-0.0339615	0.0926901	0.0172087	-0.125891	-0.279528	0.0356857	0.0483588	0.0237075	0.00938704	0.00325754	0.0283049	-0.0670168	0.0258787	-0.168446	0.0146637	-0.112585	0.0362957	-0.0256041	-0.0161727	-0.0089949
20859	WO	RH	5	-4.77901	30	NO	NS	9	7.54	3.68	79.0226	6.82389	46.5655	492.275	-17.5634	1496.28	138.703	3.69884	-6.06921	7.02102	-0.0836414	-0.0181503	-0.0647505	-0.115216	-0.0263104	-0.00930752	-0.0145888	-0.0406119	-0.144806	-0.0111763	-0.0293218	-0.0405578	-0.219151	-0.270065	-0.0249088	-0.0797534	-0.0267415	-0.0908013	-0.0721045	-0.0345883	-0.134047	-0.0300844	-0.408066	-0.0768208	-0.360569	-0.122561	-0.0192276	-0.093778	-0.0257693
20860	ME	RH	12	2.22099	29	NO	NS		7.21	4.54	66.5462	-5.65249	31.9507	569.843	60.0046	1610.13	252.554	3.89322	-3.83615	6.77841	-0.08367	0.00785889	-0.0824144	-0.158661	-0.0676179	-0.00364821	-0.00137084	0.0076121	-0.0766839	-0.0811952	-0.0728331	0.0193941	-0.193164	-0.361222	-0.101884	-0.206722	-0.011171	-0.133651	-0.0341316	-0.14783	-0.0321357	-0.0536596	-0.221886	-0.0418551	0.101014	-0.00473895	-0.0445331	-0.31189	-0.0167161
20865	ME	RH	5	-4.77901	29	NO	NS	17	4.79	4.67	76.6324	4.43375	19.6581	552.881	43.0426	1417.58	60.0008	4.22177	-2.60128	7.62066	-0.104072	-0.00480074	-0.0420433	-0.0108452	-0.035702	-0.00641307	-0.00465715	0.00951175	0.0322388	-0.067841	-0.0586398	-0.0446895	-0.0664569	-0.280368	0.048884	-0.0542471	0.00876188	0.0401444	-0.0211773	-0.12531	-0.134956	-0.0241428	-0.177521	-0.140986	-0.169034	-0.0231931	-0.0963932	0.0247495	-0.0177894
20867	WO	RH	9	-0.77901	28	YE	NS	14	6.29	3.8	75.5099	3.31123	10.9642	444.712	-65.1264	1202.84	-154.741	3.46886	-1.31023	4.86359	-0.113929	-0.00952665	0.00955488	-0.037275	-0.192307	-0.00727139	-0.00889982	-0.0145507	-0.0639605	0.00115341	-0.0136744	-0.0336769	-0.172566	-0.0967308	-0.0171884	-0.0491681	-0.0149493	0.0822086	-0.0149528	0.000805914	-0.0287267	-0.0198602	-0.14127	-0.0601977	-0.0679589	-0.0831642	-0.0496351	-0.0363734	-0.0335088
20869	WO	RH	5	-4.77901	26	YE	NS	11	5.9	5.11	71.6277	-0.571043	0.32609	409.501	-100.337	1073.93	-283.645	3.67967	-5.04882	5.61336	-0.10312	0.0141254	-0.0966201	-0.171381	-0.0973147	-0.0195113	-0.0111739	-0.0863875	-0.119751	-0.0435335	-0.157217	-0.0528767	-0.134305	-0.130188	-0.057569	-0.0985341	-0.00467824	-0.10238	-0.0401464	-0.00550734	-0.0220973	-0.00206287	-0.198518	0.011188	-0.167504	-0.126532	-0.0513427	-0.152948	-0.00863735
20873	WO	RH	5	-4.77901	30	NO	NS	5	6.71	4.22	70.0151	-2.18364	4.76827	477.274	-32.5644	1374.69	17.1078	3.44969	1.41984	6.49313	-0.0337863	0.000377889	0.0640981	0.0379705	0.0116177	0.00290867	0.00099519	-0.046716	-0.0737799	-0.00773208	0.0667339	-0.00814997	-0.0524636	-0.0703138	-0.0392577	-0.0606259	-0.0136404	0.0802002	0.0203487	-0.00913287	-0.00998225	0.0275466	0.268946	-0.0114664	0.30597	0.192683	0.011257	-0.104507	0.0221373
20875	WO	RH	5	-4.77901	28	YE	NS	1	6.41	4.38	67.8905	-4.30821	18.5607	431.799	-78.0394	1120.56	-237.016	4.01369	-1.93289	6.04073	-0.028335	-0.000492664	-0.0992709	-0.0834439	0.00345318	-0.00486627	-0.00294582	-0.0233847	-0.125401	-0.0374142	0.0369153	-0.00631205	-0.174443	-0.164331	0.0142144	0.0265161	0.0256515	-0.0555967	-0.00732184	0.0305774	-0.00934851	0.0320504	0.0239073	0.0110322	0.00850734	0.0449426	0.0246003	-0.0515909	-0.0122532
20879	WO	RH	9	-0.77901	30	NO	NS	1	7.07	4.19	70.9678	-1.23086	1.51503	467.198	-42.6404	1268.35	-89.2282	3.72621	-5.45003	6.45748	-0.0647236	-0.00128372	-0.107528	-0.150519	-0.0293086	0.00104463	-0.0023004	-0.0100198	-0.122674	-0.0575105	-0.147423	-0.016485	-0.156565	-0.168535	0.0693718	-0.0449231	0.00559026	-0.109157	0.00824526	0.0227753	-0.0448577	-0.0102686	-0.239156	-0.0198836	-0.22363	-0.0435365	0.0062217	-0.143854	-0.00482205
20880	ME	RH	9	-0.77901	29	YE	NS	7	7.29	4.62	78.8966	6.69795	44.8625	573.715	63.8766	1568.1	210.521	3.72621	-3.84841	7.65198	-0.0580106	-0.00314861	-0.028989	-0.170474	0.0622589	0.0154697	-0.013525	-0.07149	-0.229921	-0.0799323	-0.192995	0.00827929	-0.257181	-0.302555	0.0474338	-0.0622084	0.00874818	-0.103235	-0.0017159	-0.0522094	-0.00191199	0.0525821	0.0513697	-0.0730073	0.0877395	0.165113	0.00654374	-0.0838639	-0.0150372
20885	WO	RH	9	-0.77901	29	YE	NS	15	5.99	12.68	77.3142	5.11547	26.1681	425.341	-84.4974	1260.21	-97.3642	3.37303	-1.32403	5.82737	-0.0269812	-0.00762163	-0.0117564	-0.0447649	-0.03514	-0.00482631	0.0120275	0.0221173	0.00388185	0.035501	0.0801506	0.0348887	-0.158398	-0.0755856	-0.0104713	-0.0139045	-0.00955858	0.0268327	-0.0148655	0.00257928	0.0415204	-0.0012599	-0.107204	0.0494661	-0.0507494	-0.027151	-0.0250176	-0.147006	-0.0122337
20887	WO	RH	5	-4.77901	28	YE	NS	33	5.46	3.65	72.5777	0.378991	0.143635	446.662	-63.1764	1303.21	-54.3632	3.69884	0.0924615	5.72225	0.0142602	0.00392686	0.0338711	0.0390812	0.00481649	-0.00588853	-0.00998817	-0.0189355	-0.0152503	-0.0640027	-0.139183	-0.0531181	-0.0420226	-0.100354	-0.00584651	-0.0458948	0.00210004	0.0864651	-0.0196589	0.0439308	-0.0798232	0.0135162	0.0127623	-0.0180756	-0.0774084	-0.0495468	0.050172	0.159486	-0.00321677
20888	WO	RH	12	2.22099	27	YE	NS	3	4.96	4.56	68.2108	-3.98788	15.9032	526.821	16.9826	1380	22.4248	3.69336	0.145938	6.76903	-0.0372204	0.0039428	-0.030193	0.112807	-0.0541409	0.00180806	0.00306168	-0.00542771	0.0076155	0.0479431	0.189987	-0.00901983	0.124587	-0.00433689	-0.0208568	0.00317391	0.0176389	0.0419454	-0.0229283	0.0877877	-0.0631479	-0.0118449	-0.181406	-0.00606542	-0.144014	-0.0600234	0.0233915	0.0864624	9.95841e-05
20889	ME	RH	12	2.22099	28	YE	NS	2	5.62	5.51	71.1376	-1.06112	1.12597	502.984	-6.85436	1423.49	65.9158	3.69336	-2.80557	6.67305	-0.0485748	-0.00665984	-0.0764966	-0.0366835	-0.148848	0.00258093	0.00866964	0.0213087	-0.0131564	-0.0826689	-0.110451	0.0150668	-0.157352	-0.322904	-0.0344493	0.00510313	0.00886401	0.0120307	-0.0416712	-0.0603625	-0.0911666	-0.0240323	-0.228499	-0.0490671	-0.0510974	-0.068264	-0.0480244	-0.133533	-0.0210764
20890	WO	RH	5	-4.77901	28	YE	NS	16	5.68	5.6	79.1869	6.98816	48.8344	530.169	20.3306	1394.88	37.2978	3.85216	-8.2411	7.34166	-0.0653086	-0.01167	-0.135228	-0.121096	-0.178011	-0.00263621	-0.00302963	-0.0457121	-0.0730434	-0.0307555	-0.167875	-0.0974321	-0.0175422	-0.13469	-0.0288015	-0.121062	0.0189426	-0.137408	-0.0842722	-0.057564	-0.17835	-0.0665443	-0.724498	-0.104575	-0.609257	-0.334096	-0.168973	-0.0883826	-0.0135661
20893	ME	RH	9	-0.77901	28	YE	NS	1	6.36	5.17	71.7098	-0.488907	0.23903	503.201	-6.63736	1310.08	-47.4982	4.00548	-3.87594	7.44173	-0.0495711	-0.00574923	-0.0809325	-0.15611	-0.0628682	-0.010003	-0.00232876	-0.013036	-0.0621946	-0.0202765	0.0221493	-0.0156959	-0.0733522	-0.0758011	-0.0448456	-0.122574	-0.025721	-0.0358618	-0.0600713	-0.0710542	-0.141694	-0.0232836	-0.152511	-0.0893967	-0.0659162	-0.0522597	-0.0580291	-0.143623	-0.0110312
20894	WO	RH	5	-4.77901	27	YE	NS	6	5.26	4.41	72.0876	-0.111084	0.0123396	422.357	-87.4814	1190.83	-166.75	4.09035	-5.3658	6.23818	-0.103461	-0.00585485	-0.0855335	-0.127043	-0.103892	-0.00866195	0.0035874	-0.0481509	-0.0416549	-0.0786246	-0.216128	-0.0221514	-0.0846756	-0.223692	-0.0754107	-0.0913751	-0.00385889	-0.124146	-0.016873	-0.112933	-0.115317	-0.0418221	-0.211068	-0.11528	-0.0222175	-0.0457516	-0.0843686	-0.228722	-0.0123863
20895	ME	RH	9	-0.77901	30	YE	NS	3	5.18	4.91	78.9213	6.72259	45.1932	482.053	-27.7854	1367.82	10.2368	4.09035	-2.16925	5.44178	-0.148062	-0.0330896	0.0193851	-0.0903429	-0.0254474	-0.00315941	-0.00610652	-0.0193532	-0.00987312	-0.0155345	-0.01303	0.0389897	0.0205656	-0.104265	-0.00420661	0.0541857	0.00171416	-0.111634	0.0428564	0.0685674	-0.0136537	0.0176241	-0.161558	0.00503757	-0.324079	-0.0573281	-0.00840647	-0.0159178	0.00394565
20896	WO	RH	5	-4.77901	24	YE	NS	1	7.25	4.82	67.5291	-4.66961	21.8052	489.581	-20.2574	1235.25	-122.33	3.66051	-2.75426	6.43211	-0.0124428	-0.014581	-0.034818	0.0312503	0.0292143	-0.00134694	0.00081934	-0.0282577	-0.0525699	-0.0827216	-0.230138	-0.0328235	-0.0573135	-0.228937	0.0399927	0.0180971	0.0109081	-0.0574266	-0.0387845	-0.0812585	-0.0145251	-0.0122336	-0.217326	-0.0354898	-0.266542	-0.0468793	-0.00818723	0.0326457	-0.014384
20897	WO	RH	9	-0.77901	29	NO	NS	8	5.46	4.58	67.6167	-4.58199	20.9947	514.334	4.49564	1212.98	-144.594	3.43053	-6.91526	6.84376	-0.0930983	0.00423124	-0.11406	-0.183559	-0.00834706	-0.0246399	-0.0115896	-0.124165	-0.125373	-0.000932247	-0.129155	-0.0752579	-0.119047	-0.0248328	-0.05807	-0.039388	-0.0244192	-0.181411	-0.0596133	-0.0420985	-0.146806	-0.0483893	-0.377619	-0.0500078	-0.388057	-0.157754	-0.0282599	-0.0691214	-0.0112687
20901	ME	RH	9	-0.77901	30	YE	NS	0	6.13	4.85	77.8508	5.65209	31.9461	502.089	-7.74936	1438.46	80.8778	3.58658	-5.70097	6.86396	-0.0493756	-0.0281401	-0.0850746	-0.0221984	-0.0897043	-0.0108626	0.00839055	-0.00463566	-0.0926648	-0.0728747	-0.122937	-0.0493042	-0.104893	-0.216146	0.0242719	-0.0464856	-0.0122144	-0.039855	-0.0958674	-0.188869	-0.15693	-0.066084	-0.396759	-0.117046	-0.357247	-0.0949498	-0.0930867	-0.166865	-0.0268869
20905	WO	RH	9	-0.77901	26	YE	NS	13	5.6	4.5	76.8378	4.63909	21.5211	471.74	-38.0984	1228.03	-129.552	3.82478	-4.29594	6.2784	-0.0312225	0.00136526	-0.146583	-0.075462	-0.0362736	0.00243797	0.0118217	0.00659445	-0.0329815	-0.0793805	-0.0528853	0.0312285	-0.16272	-0.331213	-0.0316804	-0.0335373	0.0213779	-0.100916	-0.00636774	-0.135138	-0.0810411	-0.00411062	-0.39617	-0.0756561	-0.342431	-0.230167	-0.0374274	-0.165034	0.0066191
20906	ME	RH	9	-0.77901	29	YE	NS	5	5.51	5.08	73.1061	0.907397	0.823369	514.912	5.07364	1370.55	12.9688	3.80561	-6.21687	6.35879	-0.0641043	0.0221869	-0.10845	-0.0991459	-0.126125	0.00152288	-0.000302947	-0.0367273	-0.163478	-0.0566591	-0.149847	-0.0459117	-0.196234	-0.222997	-0.0408908	-0.0221149	0.022945	-0.171258	-0.0471694	-0.0922303	-0.125434	-0.0276604	-0.260041	-0.0583963	-0.259035	-0.180923	-0.120359	-0.127202	-0.00936065
20907	WO	RH	5	-4.77901	27	YE	NS	7	7.21	5.86	68.8323	-3.36639	11.3326	513.76	3.92164	1247.78	-109.801	3.95893	-6.36889	6.71256	-0.0572499	0.000176866	-0.164093	-0.0922632	-0.0367477	-0.0170425	-0.0151015	-0.0479851	-0.187737	-0.137793	-0.313387	-0.122083	-0.347186	-0.476181	0.00125461	-0.0427169	-0.0165811	-0.075026	-0.0545029	-0.102524	-0.150825	-0.0288248	-0.424793	-0.12014	-0.266102	-0.0807652	-0.0382291	-0.0980748	-0.0248587
20910	WO	RH	12	2.22099	25	NO	NS	27	5.58	4.27	68.5065	-3.69219	13.6323	486.254	-23.5844	1321.69	-35.8912	3.83299	-5.30134	5.32696	-0.00888071	0.00106423	-0.163115	-0.0392786	-0.134018	-0.0150027	-0.0185505	-0.0155142	-0.141808	-0.131648	-0.432574	-0.0197623	0.0330069	-0.275067	-0.0456091	-0.0824975	-0.000596505	-0.140015	-0.0616762	-0.0710347	-0.105964	-0.0318228	-0.41631	-0.0724143	-0.261296	-0.15244	-0.0506531	-0.00316367	-0.0278958
20915	WO	RH	17	7.22099	29	YE	NS	9	5.05	4.3	71.3457	-0.853041	0.72768	533.755	23.9166	1385.39	27.8118	3.53183	-1.66288	6.14276	-0.0262553	-0.0117139	-0.00699592	-0.0354867	0.017405	-0.000171441	0.0133157	0.0274096	0.00258356	-0.0793313	-0.00611471	0.0600037	-0.197229	-0.351842	-0.057659	-0.0669734	0.0118049	-0.0777221	-0.000421028	0.0443758	-0.070808	0.0144829	-0.164303	0.0124824	-0.120413	0.0249976	-0.0632334	-0.138176	-0.00629731
20921	WO	RH	9	-0.77901	26	NO	NS	19	5.82	4.12	74.4394	2.24073	5.02087	508.947	-0.891363	1344.73	-12.8472	3.60301	-15.0457	6.57117	-0.111207	-0.0348694	-0.245954	-0.0943644	-0.439019	-0.015653	-0.00440504	-0.0439811	-0.219573	-0.0119856	-0.164439	-0.0578815	-0.473602	-0.282478	-0.219281	-0.24384	0.00140371	-0.197891	-0.178963	-0.1902	-0.407665	-0.192186	-0.642862	-0.0731435	-0.778978	-0.901594	-0.127626	-0.164381	-0.0540409
20922	WO	RH	9	-0.77901	28	NO	NS	3	6.3	6.57	73.1937	0.995008	0.990041	476.866	-32.9724	1261.2	-96.3752	3.75633	-10.2148	6.23777	-0.0604796	-0.0404281	-0.277356	-0.0991502	-0.201326	-0.0206191	-0.00895155	-0.0980143	-0.274227	-0.0912324	-0.399089	-0.116606	-0.158664	-0.375632	-0.0108761	-0.137823	-0.031931	-0.119506	-0.148413	-0.14415	-0.327213	-0.135852	-0.779937	-0.258249	-0.440439	-0.340679	-0.175123	-0.164039	-0.057627
20926	WO	RH	5	-4.77901	25	YE	NS	8	4.62	5.23	71.3128	-0.885896	0.784811	425.296	-84.5424	1193.02	-164.554	4.19713	-2.998	6.11808	-0.00539281	0.00189158	-0.0566222	-0.026018	-0.0286721	0.00186721	0.00662036	-0.00598881	-0.0123817	-0.0713165	-0.19959	-0.0504735	-0.100334	-0.225063	0.00840344	0.015218	-0.00390158	-0.0430896	-0.0449861	-0.0371371	-0.0233157	-0.018013	-0.08981	-0.0710206	-0.118298	-0.0608039	0.00499227	-0.0705405	0.0111253
20927	ME	RH	9	-0.77901	26	NO	NS	15	4.32	6.44	71.6085	-0.590208	0.348345	500.532	-9.30636	1363.1	5.51978	4.19713	-5.50639	7.19357	-0.0843399	-0.0124556	-0.0819658	-0.0847565	-0.0716844	0.00454642	-0.0118629	-0.0410444	-0.122538	-0.0116203	-0.0351657	-0.0394073	-0.032092	-0.0979491	-0.0368844	-0.0118618	0.0147471	-0.0328285	-0.07871	-0.0900058	-0.0733644	-0.0791019	-0.175507	-0.141139	-0.259294	-0.145278	-0.0843855	-0.201	-0.0190296
20928	WO	RH	17	7.22099	28	YE	NS	34	5.43	4.8	67.2005	-4.99815	24.9815	558.673	48.8346	1339.68	-17.9022	3.75633	-4.48177	7.06877	0.033255	-0.00264737	-0.102707	0.0948683	-0.0448286	-0.00419566	-0.00578533	-0.057465	-0.0313859	-0.0224689	-0.0711983	-0.0128223	0.00349407	-0.0607848	-0.0100775	-0.0155656	0.00553652	-0.0177077	-0.0408765	-0.0246648	-0.140212	-0.0766316	-0.461907	-0.125239	-0.378964	-0.288618	-0.0853893	-0.0512912	-0.00529463
20936	WO	RH	14	4.22099	30	YE	NS	6	7.04	4.2	66.475	-5.72368	32.7605	542.623	32.7846	1283.89	-73.6862	3.66051	-6.96898	7.43351	-0.0864143	-0.0040619	-0.129346	-0.0976293	-0.0337724	-0.00724987	-0.00472383	-0.0570821	-0.137338	-0.0831652	-0.331917	-0.0718726	-0.254861	-0.325532	-0.0688092	-0.0833254	0.0031924	-0.139901	-0.0607593	-0.0466376	-0.0652362	-0.0643596	-0.352994	-0.0382815	-0.360103	-0.160517	-0.0347111	-0.109484	-0.038983
20939	WO	RH	16	6.22099	30	NO	NS	10	6.32	4.05	76.9363	4.73765	22.4453	545.661	35.8226	1580.89	223.316	3.69884	-6.76267	6.54417	-0.0479169	-0.0080182	-0.145156	0.0591705	-0.109494	0.00947122	0.00765862	-0.0142246	0.0592122	-0.0592212	-0.103611	-0.0412214	0.0255384	-0.224583	-0.0475053	-0.127784	-0.00681025	0.0420854	-0.195531	-0.238283	-0.185804	-0.117297	-0.440871	-0.154495	-0.291857	-0.391727	-0.111693	-0.125144	-0.036301
20940	ME	RH	12	2.22099	29	YE	NS	4	6.91	7.8	74.4476	2.24894	5.05775	501.181	-8.65736	1386.99	29.4158	3.85216	-4.40533	7.29427	-0.0339884	0.016177	-0.0721816	-0.0916816	-0.035331	0.00735624	0.00274355	0.0396613	0.000330049	-0.0633104	-0.151031	-0.063135	-0.306544	-0.277509	-0.0191514	-0.0617797	0.0106198	-0.128001	-0.0144405	-0.160427	-0.0940917	-0.0264694	-0.102296	-0.0865754	0.0574803	0.108492	-0.104931	-0.0858466	-0.0353365
20941	WO	RH	5	-4.77901	28	YE	NS		5.52	4.74	70.5873	-1.61143	2.59669	434.933	-74.9054	1110.44	-247.139	3.46886	-4.33226	5.45871	-0.0308021	0.00283327	-0.00904454	-0.0251869	-0.00020243	-0.000947574	-0.00331821	-0.0148053	-0.0451608	-0.0577279	-0.0215766	0.0125795	-0.13069	-0.184994	-0.035714	-0.0894523	-0.0281353	-0.0108368	-0.0582038	-0.158377	-0.10749	-0.101147	-0.274199	-0.180773	-0.21218	-0.130128	-0.112072	-0.00856775	-0.0189119
20944	ME	RH	9	-0.77901	30	YE	NS	5	6.07	4.77	67.3101	-4.88863	23.8987	637.217	127.379	1741.05	383.469	3.43053	-3.16045	8.83558	-0.0883763	-0.0191228	0.0197502	-0.25235	-0.0779149	-0.0137774	-0.0222818	-0.107691	-0.234104	0.0132208	0.0513064	0.0107208	-0.164452	-0.0476301	0.0134395	-0.0329371	-0.0281914	-0.0579934	-0.00382443	0.00625222	0.00296847	-0.00172195	-0.178544	-0.0225107	-0.21238	-0.0869518	-0.0138815	-0.0931467	-0.0119194
20946	WO	RH	17	7.22099	29	NO	NS	7	6.87	4.26	73.5743	1.37557	1.89219	537.594	27.7556	1326.4	-31.1812	3.58385	-6.00054	7.16284	-0.100438	-0.0161679	-0.0974224	-0.112898	-0.113278	-0.00232189	6.24748e-05	-0.0118786	0.00729431	-0.00989094	0.0994993	-0.013021	-0.0233141	-0.04991	-0.0657647	-0.0306122	-0.00781314	-0.0726093	-0.0401389	-0.165281	-0.115389	-0.0357363	-0.420746	-0.119275	-0.35403	-0.221789	-0.121605	-0.139858	-0.0350716
20947	WO	RH	5	-4.77901	25	YE	NS		5.19	4.09	80.1451	7.94641	63.1454	351.403	-158.435	1063.04	-294.542	3.69884	-4.5225	4.58902	-0.0224404	0.0254727	-0.119129	-0.0793354	-0.133774	-0.0143495	-3.78497e-07	-0.018687	-0.0596192	-0.0698731	-0.144055	-0.0886179	-0.148494	-0.224435	3.5768e-05	-0.0596041	-0.0135756	-0.113124	-0.0152109	-0.101874	-0.0754785	0.00453597	-0.293937	-0.0979114	-0.164271	-0.0587064	-0.024537	-0.0907521	-0.0261095
20948	WO	RH	5	-4.77901	25	YE	NS	11	6.18	3.86	66.5544	-5.64428	31.8579	526.382	16.5436	1298.35	-59.2272	4.55305	-4.46185	7.16147	-0.048805	-0.0042861	-0.0622618	-0.121234	-0.036257	-0.00398204	-0.00683958	-0.0290068	-0.0708172	-0.0348589	-0.144901	0.00729404	-0.133008	-0.157688	0.0294149	0.0522977	0.00359496	-0.19731	-0.0206945	-0.0281755	-0.0423934	0.00455267	-0.181172	-0.00198974	-0.230333	-0.191415	0.00248893	-0.109009	-0.0147902
20951	ME	RH	17	7.22099	27	YE	NS	6	5.89	5.92	66.6585	-5.54024	30.6943	583.13	73.2916	1489.2	131.627	3.53183	-4.89888	7.68635	-0.110918	-0.0336836	-0.0576475	-0.0695745	-0.0983496	-0.00298307	-0.0165501	-0.0433662	-0.137276	-0.0635748	-0.140784	-0.0570696	-0.243826	-0.290757	-0.041623	-0.0294256	-0.00161432	-0.0142086	-0.0455506	-0.0511909	-0.156991	-0.00869003	-0.41517	-0.0845593	-0.291626	-0.213556	-0.0495075	-0.132638	-0.0151381
20953	ME	RH	9	-0.77901	25	NO	NS	9	5.35	4.46	79.7618	7.56311	57.2007	521.935	12.0966	1498.71	141.135	3.08282	-6.43696	6.33806	-0.120756	-0.0151143	-0.0953387	-0.126928	-0.247995	-0.0108363	-0.0144599	-0.0420305	-0.0540706	0.00723896	0.0604333	-0.0578055	-0.118607	-0.161069	-0.0701091	-0.188226	-0.0333512	-0.0735898	-0.087958	-0.032138	-0.106316	-0.0214472	-0.441115	-0.0788959	-0.27175	-0.12971	-0.0601063	-0.183867	-0.0311881
20956	WO	RH	9	-0.77901	28	NO	NS	4	7.05	4.51	78.5133	6.31465	39.8748	531.527	21.6886	1411.08	53.5038	4.1013	-3.83049	7.17234	-0.0569447	-0.012653	-0.0451524	-0.013673	-0.140007	-0.00685031	-0.000589813	-0.0702487	-0.128371	-0.0422834	-0.126606	-0.0284779	-0.210094	-0.219022	0.00345308	-0.0218044	0.00803304	0.00173799	-0.0384276	-0.0877078	-0.162828	-0.0531522	-0.322937	-0.106313	-0.310105	-0.212299	-0.0657095	-0.0129567	-0.0136536
20957	ME	RH	17	7.22099	28	YE	NS	9	5.88	4.46	76.0356	3.8369	14.7218	464.238	-45.6004	1320.95	-36.6232	3.67967	-10.1251	6.12777	-0.127997	-0.00700193	-0.172915	-0.0549638	-0.201811	-0.0123368	0.000161835	-0.0323539	-0.0702564	-0.0123099	-0.0132277	-0.0407789	-0.103269	-0.151004	-0.104625	-0.204046	-0.0134733	-0.220408	-0.116324	-0.173543	-0.310033	-0.098653	-0.71646	-0.157458	-0.582482	-0.362058	-0.0890295	-0.119679	-0.0415815
20958	WO	RH	17	7.22099	29	YE	NS	11	5.06	4.75	66.5927	-5.60595	31.4267	535.291	25.4526	1241.9	-115.679	3.72348	-4.95129	6.14246	-0.026745	-0.0126893	-0.124501	-0.0924515	-0.100152	-0.00405613	0.000818563	0.0115398	-0.105633	-0.0844155	-0.258127	-0.061088	-0.21445	-0.271802	0.0216395	0.0160936	0.0117185	-0.0986795	-0.0345658	-0.051416	-0.0578942	-0.00304866	-0.322576	-0.0990029	-0.255762	-0.0733708	-0.0532746	-0.0658796	-0.00854723
20959	ME	RH	17	7.22099	26	YE	NS	0	5.3	5.59	70.4668	-1.73189	2.99945	519.348	9.50964	1360.27	2.68978	3.72348	-6.55167	6.53191	-0.130505	-0.0337624	-0.105563	-0.0590767	-0.00784863	-0.00802862	-0.00704583	-0.0408476	-0.0883733	-0.0293412	-0.0480888	-0.0109717	-0.202542	-0.269776	-0.0332446	-0.0998499	-0.0168895	-0.0816745	-0.0342313	-0.123456	-0.148838	-0.0488675	-0.367561	-0.154392	-0.427324	-0.247561	-0.0781088	-0.125255	-0.0327546
20960	WO	RH	5	-4.77901	28	YE	NS	5	5.1	5.27	71.206	-0.992672	0.985397	464.12	-45.7184	1172.57	-185.009	3.29637	-4.20644	5.9386	-0.111974	-0.0120901	-0.0570141	-0.106006	-0.0191211	-0.0103757	-0.0135611	-0.0354655	-0.0535152	-0.0229083	-0.0368062	-0.00447237	-0.176116	-0.0581843	-0.0159081	-0.0239731	-0.00548272	-0.0166918	-0.0674986	-0.115135	-0.133993	-0.0380365	-0.300741	-0.0812414	-0.247589	-0.204029	-0.00644927	-0.0703938	-0.0168233
20966	WO	RH	9	-0.77901	28	NO	NS	12	5.79	5.03	75.9014	3.70274	13.7103	481.793	-28.0454	1388.13	30.5558	3.56468	-7.1998	6.98266	-0.119378	0.0136707	-0.147411	-0.166138	-0.117003	0.00310603	0.00421067	0.0322721	-0.134987	0.017101	0.0303846	-0.0679615	-0.224461	-0.102346	-0.0241593	-0.0234259	-0.00169011	-0.105699	-0.0509099	0.0292157	-0.11614	-0.0398335	-0.380248	0.00818895	-0.462251	-0.144867	0.0243536	-0.063584	-0.0366316
20967	ME	RH	12	2.22099	26	YE	NS	5	6.56	5.41	73.4073	1.20856	1.46062	490.264	-19.5744	1287.79	-69.7912	3.64956	-5.8577	6.44606	-0.0430197	-0.0295203	-0.149897	0.100578	-0.0474826	-0.013178	0.00526379	0.0110413	-0.0760981	-0.0673804	-0.202705	-0.0130808	-0.181775	-0.278587	0.0236803	-0.0461549	-0.00268159	-0.092817	-0.0815707	-0.142144	-0.131204	-0.0410027	-0.249303	-0.16047	-0.32092	-0.287926	-0.117211	-0.118907	-0.0183481
20971	ME	RH	17	7.22099	29	YE	NS	2	6.33	5.01	66.9843	-5.21444	27.1904	651.286	141.448	1720.19	362.615	3.718	-9.07692	9.28934	-0.0767689	0.00189118	-0.112662	-0.113983	-0.114926	0.000558365	-0.0247474	-0.0914642	-0.268305	-0.000979074	0.14648	-0.0768789	-0.246659	-0.368919	-0.0379709	-0.176542	-0.00416452	-0.11556	-0.0806236	-0.0356549	-0.219465	-0.0560975	-0.355411	-0.0774459	-0.466285	-0.302975	-0.106785	0.0243961	-0.0056522
20972	ME	RH	9	-0.77901	27	YE	NS	1	5.59	5.17	70.4613	-1.73737	3.01844	539.364	29.5256	1336.02	-21.5602	3.58932	-5.6278	7.29297	-0.0809523	0.00140338	-0.1203	-0.0867449	-0.0871888	-0.0030847	-0.00494405	-0.0433666	-0.000386814	-0.0507931	-0.11595	-0.044813	-0.206745	-0.165476	0.021581	-0.0468592	-0.0215201	-0.156657	-0.0644965	-0.0673994	-0.0791575	-0.0187721	-0.329883	-0.0507385	-0.246604	-0.0875569	-0.0740386	-0.0857981	-0.030682
20974	ME	RH	5	-4.77901	24	YE	CS	3	5.13	5.55	79.2909	7.0922	50.2993	499.431	-10.4074	1453.84	96.2628	3.718	-3.1014	7.2863	-0.0170592	0.0034163	-0.0467318	0.0326913	-0.0485343	0.00164252	0.0161229	0.00757197	-0.0191091	-0.0540429	-0.102846	0.000822431	-0.114625	-0.241055	-0.0547634	-0.0777478	-0.016952	-0.0377379	-0.0119706	-0.0187385	-0.0570029	-0.0748654	-0.246183	-0.0383726	-0.29203	-0.209062	-0.0160933	-0.0797558	-0.00612504
20975	WO	RH	9	-0.77901	26	YE	NS	6	4.56	6.9	73.347	1.14833	1.31866	460.679	-49.1594	1321.73	-35.8442	3.718	-4.62802	6.15571	-0.037545	0.0002227	-0.0994439	-0.118843	-0.040795	-0.00281509	0.00791466	-0.0108528	-0.104017	-0.0218247	-0.00987307	-0.0129915	-0.070359	-0.0914142	-0.0813016	-0.0858653	0.0129825	-0.0831429	-0.0269312	-0.0772251	-0.035737	-0.0594461	-0.209214	-0.0724405	-0.225226	-0.186078	-0.188518	-0.15979	-0.0139569
20976	ME	Gaucher	12	2.22099	27	NO	NS	7	5.92	4.35	82.2998	10.1011	102.032	498.966	-10.8724	1441.91	84.3308	3.64134	-2.9967	6.71917	-0.0675437	-0.00125899	-0.0461733	-0.030623	0.017621	-0.00823823	0.0108333	-0.0797476	-0.121915	0.0141957	-0.16729	-0.0508463	-0.199529	-0.0846204	-0.00288896	-0.0826422	0.00231978	-0.0120378	-0.0971391	-0.15119	-0.0516406	-0.0395433	-0.206171	-0.0737834	-0.371834	-0.233486	-0.0710582	-0.163848	0.00940802
20980	WO	RH	9	-0.77901	27	YE	NS	25	6.02	4.04	71.9097	-0.289044	0.0835465	476.405	-33.4334	1205.38	-152.198	3.62491	-8.06309	6.13417	-0.160958	-0.00412379	-0.172165	-0.14105	-0.076776	-0.00751196	-0.00541613	-0.0507614	-0.151184	-0.0791536	-0.171546	-0.00329575	-0.304297	-0.338317	-0.0762624	-0.1749	-0.013808	-0.0871348	-0.101189	-0.116768	-0.179561	-0.0256581	-0.348245	-0.0974579	-0.288035	-0.211101	-0.0594497	-0.243061	-0.0552888
20983	WO	RH	9	-0.77901	30	NO	CS	0	4.54	4.75	66.5927	-5.60595	31.4267	497.642	-12.1964	1304.81	-52.7692	4.1588	-7.96192	6.57423	-0.0763823	0.0215735	-0.150339	-0.130617	-0.00403944	-0.00694696	-0.00558681	-0.0826736	-0.196849	-0.0566669	-0.087406	-0.0634812	-0.227192	-0.235602	-0.0701185	-0.103808	-0.0120162	-0.123435	-0.0791229	-0.0760522	-0.155242	-0.0659794	-0.350373	-0.0924704	-0.354655	-0.209931	-0.101034	-0.179773	-0.0370955
20985	ME	RH	12	2.22099	28	YE	NS	7	7.77	5.66	71.4141	-0.784595	0.61559	549.122	39.2836	1482.63	125.049	3.75907	-1.92627	6.83868	0.0894352	0.0130471	-0.0420535	0.187327	-0.112611	0.0119795	0.00395696	-0.0419613	-0.136956	-0.0680008	-0.035852	-0.0311545	-0.264586	-0.0664108	0.0454899	-0.0263431	0.00072095	0.0112611	-0.00638296	-0.183909	-0.130243	0.0063529	-0.210088	-0.0415557	-0.0967371	-0.100003	-0.0391959	-0.0285722	-0.00173176
20986	WO	RH	9	-0.77901	29	NO	NS	12	6.29	4.81	74.026	1.82731	3.33908	576.983	67.1446	1538.54	180.957	3.718	-6.03604	7.67654	-0.0806633	-0.0142767	-0.117003	-0.0578981	-0.0278239	-0.00807767	-0.0110119	-0.0101385	-0.0410773	-0.0913781	-0.213295	-0.0626972	-0.05871	-0.341571	-0.0553738	-0.0959931	0.0015645	-0.164925	-0.0770384	-0.107002	-0.221995	-0.041243	-0.468275	-0.174759	-0.410359	-0.190103	-0.0689348	-0.0419297	-0.038957
20987	WO	RH	9	-0.77901	29	YE	NS	13	5.66	4.94	73.9274	1.72875	2.98858	473.08	-36.7584	1278.4	-79.1782	3.79466	-4.40487	6.64037	-0.0303347	-0.00139839	-0.0807591	-0.102978	-0.00557383	-0.00460007	-0.00728418	-0.0525003	-0.0952041	0.00538709	-0.0442974	-0.0355931	-0.0764766	-0.118639	0.09052	-0.00510267	0.00619621	-0.0287167	-0.0308429	-0.0422192	-0.0123127	-0.0280287	-0.303792	-0.0940848	-0.266859	-0.196221	-0.121308	-0.141707	-0.0208842
20988	WO	RH	12	2.22099	30	NO	NS	12	10.73	4.5	71.5236	-0.675081	0.455735	448.822	-61.0164	1321.58	-35.9952	3.52635	8.31568	6.46808	-0.116069	-0.00203485	0.0851183	0.0744728	-0.0867531	0.000235484	0.00541874	0.148842	0.157041	0.0166541	0.0408005	0.00304278	0.131665	-0.137197	-0.0274499	0.0649161	0.000939668	0.177657	0.124457	-0.117956	0.189354	0.0366651	0.582854	-0.0346821	0.529168	0.480482	-0.00694968	0.217849	-0.0216127
20995	WO	RH	12	2.22099	28	YE	NS	8	6.52	4.64	69.3114	-2.88726	8.3363	511.122	1.28364	1288.88	-68.6952	4.33128	-4.02791	6.89034	-0.07612	0.0010638	-0.0664801	-0.0532375	-0.155126	-0.00546806	-0.0107219	-0.0310432	-0.0431743	-0.0350091	-0.107887	-0.0621733	-0.0631547	-0.14042	-0.0520062	-0.0910075	-0.00864283	-0.043966	-0.0433825	-0.0731521	-0.10085	-0.0443742	-0.287231	-0.0720245	-0.157509	-0.107078	-0.0607969	-0.126895	-0.0128135
20997	WO	RH	9	-0.77901	27	NO	CS	0	5.78	4.54	66.9569	-5.24182	27.4766	555.719	45.8806	1395.74	38.1578	3.53457	-2.22885	6.86879	-0.0143272	0.00344201	-0.0323994	-0.021232	-0.183422	-0.0053546	-0.0086822	-0.0693588	-0.0287984	-0.0318477	-0.0643087	0.0149635	-0.00678044	-0.206565	0.0964553	0.0326032	-0.0129617	-0.0995793	-0.00581984	0.0386638	-0.0963838	-0.00930194	-0.183116	-0.0528612	-0.274214	-0.147572	0.00426587	0.108754	-0.0307386
20998	ME	RH	9	-0.77901	28	YE	NS	1	5.7	5.17	75.4141	3.2154	10.3388	515.613	5.77464	1415.28	57.7018	4.13963	-1.6144	7.24927	-0.0338597	0.0229859	-0.0539319	-0.0813346	0.031331	-0.00572121	0.00810167	0.0182991	-0.00347765	-0.000527197	-0.060322	-0.00743204	0.0114711	0.0247225	-0.0148295	0.0361074	0.000302998	-0.0834606	-0.0469576	-0.0110882	-0.125833	-0.0432442	-0.209787	-0.0842823	-0.144261	-0.129339	-0.0305155	-0.0199649	-0.0157959
21000	ME	RH	9	-0.77901	29	YE	NS	1	6.09	5.33	66.4559	-5.74284	32.9802	489.195	-20.6434	1306.88	-50.6982	3.81383	-4.4024	5.48406	-0.0340788	-0.00585632	-0.0646504	-0.149439	-0.102181	-0.00801987	0.004912	-0.0160663	-0.0975863	-0.192208	-0.399986	-0.0137878	-0.230571	-0.459325	-0.0774857	-0.17901	0.0176397	-0.064345	0.00748351	-0.1801	-0.104254	-0.0134113	0.00685705	-0.0410622	0.0469391	0.0428271	-0.0220228	-0.00771718	-0.0122113
21001	WO	RH	5	-4.77901	26	YE	NS	35	8.86	4.5	74.7214	2.52273	6.36416	517.046	7.20764	1418.35	60.7668	3.37303	-4.52619	7.37011	-0.0519919	-0.00463832	-0.085199	-0.0883189	-0.0859256	-0.00371846	0.0138482	-0.0400859	-0.100778	-0.0973471	-0.226051	-0.00286425	-0.238174	-0.312651	-0.042196	-0.0785203	-0.0139143	-0.0720642	-0.0344103	-0.0653796	-0.0495209	0.0057403	-0.14577	0.0255788	-0.147298	-0.0940234	-0.0112323	-0.0567858	-0.0098085
21002	ME	RH	12	2.22099	29	YE	NS	14	5.84	7.71	70.6913	-1.50739	2.27222	562.43	52.5916	1684.13	326.553	3.41684	-1.89854	7.67358	-0.0513936	0.0261885	-0.0838333	0.0576515	-0.16484	-0.00182274	0.000847245	0.0538143	0.0956415	-0.133997	-0.506899	-0.112069	-0.0692418	-0.514555	-0.0239079	0.0319514	0.0183363	-0.0201444	0.0135924	-0.0055168	-0.138839	-0.0430885	-0.585924	-0.0918114	-0.133262	-0.0630302	-0.0384944	0.0353316	-0.0313373
21008	ME	RH	12	2.22099	29	YE	NS	26	4.28	4.65	69.9138	-2.28494	5.22094	534.022	24.1836	1512.23	154.656	4.1588	0.192363	6.44086	0.0289136	0.0084487	0.0184629	0.000260676	-0.0033389	-0.00644362	0.0179641	0.0491125	0.053578	-0.126508	-0.0364181	-0.00581868	-0.018784	-0.245643	-0.00284472	-0.0659297	0.0144257	-0.0608899	-0.0142492	-0.00978476	0.013541	-0.0104077	0.0405252	-0.132951	0.125128	0.04636	-0.043729	0.0302822	0.00231096
21012	WO	RH	5	-4.77901	30	YE	NS	8	5.31	5	75.4743	3.27564	10.7298	452.599	-57.2394	1217.73	-139.845	4.30938	-2.97352	5.36815	-0.069096	-0.00100265	-0.06662	0.00178316	-0.00866659	-0.00878373	0.00447229	0.00360521	0.0131811	0.000374323	0.0347144	-0.0301899	-0.0749165	-0.0348956	-0.0790296	-0.00773341	0.00813721	-0.0185545	-0.0251895	-0.0633328	-0.0724386	-0.030901	-0.195898	-0.042541	-0.106227	-0.0620264	-0.0257329	-0.0689784	-0.0246002
21014	ME	LH	12	2.22099	28	YE	NS	3	7.03	6.05	72.5284	0.32971	0.108709	497.637	-12.2014	1420.24	62.6608	3.67956	-5.92244	6.15449	-0.190371	-0.0577467	-0.0858764	-0.0654872	-0.187798	0.000333807	-0.00219949	-0.0254867	-0.101317	-0.0339322	-0.0665403	-0.0567703	0.0801808	-0.181349	-0.167385	-0.203762	-0.00723078	-0.0141663	-0.0963994	-0.0995861	-0.180145	-0.110258	-0.207691	-0.174932	-0.391567	-0.211039	-0.114118	-0.153058	-0.0153674
21015	ME	LH	17	7.22099	30	YE	NS	9	6.98	5.47	68.5147	-3.68398	13.5717	529.975	20.1366	1476.99	119.408	3.37851	-2.25514	8.13098	-0.0410471	0.00317951	-0.0860986	-0.0977795	0.0640602	0.00421938	-0.00219517	-0.00694342	-0.0653773	-0.00500848	0.110796	0.0556657	0.00732007	-0.155955	-0.0372585	-0.0451791	0.0054585	-0.0639719	-0.0601004	-0.0765629	-0.0398127	-0.0227804	-0.140331	-0.0731994	-0.0279588	-0.00179218	-0.0276552	-0.121665	0.00358493
21016	WO	RH	9	-0.77901	29	YE	NS	9	4.84	4.34	66.2286	-5.97008	35.6419	479.163	-30.6754	1241.18	-116.395	3.72621	-3.22794	5.96837	0.00690626	0.00248542	-0.084977	-0.0459099	0.0133038	-0.0193836	-0.00754884	-0.0218925	0.0442435	-0.146874	-0.348504	-0.0498894	-0.0194769	-0.364376	-0.0626669	-0.125787	-0.000162095	-0.0560275	-0.0125293	-0.167963	-0.0831164	-0.0248357	-0.0173164	-0.100602	-0.069802	-0.0447527	-0.110329	-0.132211	0.0144396
21017	WO	RH	9	-0.77901	25	NO	NS		4.3	5.33	67.1786	-5.02005	25.2009	558.663	48.8246	1368.99	11.4168	3.58385	-4.31827	8.19233	-0.0409825	-0.0219668	-0.0962109	-0.142467	1.33934e-06	-0.0091524	9.51492e-05	0.0466827	-0.057769	-0.0165868	-0.0206713	-0.0260559	-0.0360277	-0.0133535	0.0305603	-0.000995216	-0.0132154	0.00323183	-0.0434694	-0.149939	-0.12976	-0.0679946	-0.406757	-0.136226	-0.324887	-0.247227	-0.0573426	-0.0555896	0.000374235
21021	ME	RH	17	7.22099		YE	NS	12	5.33	5.3	68.3176	-3.8811	15.063	529.017	19.1786	1442.13	84.5548	3.66872	-1.83961	6.45943	-0.0652233	0.000528304	-0.0580882	-0.0303941	-0.0445607	-0.000994979	-0.0067146	-0.00381842	-0.00616387	-0.0623783	0.0245854	0.0408649	-0.110286	-0.219741	-0.0488075	-0.0628899	-0.0237609	0.0444682	-0.0443221	-0.0694251	-0.0942899	-0.00705434	-0.0938663	-0.0929047	-0.0768964	-0.0353271	-0.067943	-0.0925483	-0.0326541
21022	ME	RH	17	7.22099	30	NO	NS	1	4.91	5.54	72.8378	0.639087	0.408433	515.023	5.18464	1416.19	58.6088	3.57563	-4.61904	6.63729	-0.0652872	-0.0140418	-0.0271039	-0.122122	0.0268715	-0.00274332	0.00177171	-0.0256836	-0.155342	-0.0354437	-0.185551	-0.0289685	-0.267296	-0.271186	-0.0495775	-0.0881801	-0.0130977	-0.0273604	-0.0259363	-0.157404	-0.0264284	-0.0216125	0.0224034	-0.0832533	-0.0462063	0.0327744	-0.0559673	-0.0781521	-0.00610186
21024	ME	RH	17	7.22099	28	YE	NS	14	5.62	4.99	70.3354	-1.86331	3.47192	543.596	33.7576	1468.62	111.037	4.37509	-3.36519	7.08744	-0.0509359	0.00578151	-0.0536495	0.0424506	-0.035168	0.00583246	-0.00565989	-0.0142215	-0.0300212	-0.0800191	-0.0891429	-0.0686711	-0.160567	-0.213564	0.0541852	-0.0385592	0.0081088	-0.0317518	0.00121927	-0.0251191	-0.0209537	-0.0252617	-0.220969	-0.0403379	-0.171909	-0.0331998	-0.0233832	-0.177484	-0.0112667
21025	WO	RH	9	-0.77901	27	YE	NS	1	5.18	4.54	68.9774	-3.22128	10.3767	491.967	-17.8714	1306.64	-50.9392	4.37509	-1.90693	6.81517	0.00652282	-0.00578818	-0.0783313	0.0901703	-0.0407039	-0.00359438	0.00241449	-0.00262054	0.130574	-0.0311949	0.0479989	0.0545893	0.0426988	-0.128642	0.0365006	-0.0185138	-0.00531338	-0.0350574	-0.0134976	-0.11534	-0.13853	-0.0186537	-0.232623	-0.126828	-0.131011	-0.043019	-0.0356869	-0.0372973	-0.0152032
21026	WO	RH	12	2.22099	29	YE	NS	28	5.58	4.93	78.6119	6.41321	41.1293	507.532	-2.30636	1319.83	-37.7462	3.52635	1.08979	6.36354	-0.054542	8.97812e-05	0.0103393	0.0149667	-0.0369214	0.0143743	0.00742235	0.0282897	0.0481472	0.0195613	0.164742	0.0106563	0.12822	0.00577044	-0.00420559	-0.0207262	-0.0316472	0.0138539	-0.0286182	-0.0235464	-0.0317937	0.000418052	0.102861	-0.0220932	-0.115104	-0.0295483	0.00402756	-0.0546907	-0.00015336
21028	WO	RH	9	-0.77901	28	YE	NS	12	6.31	5.65	76.846	4.6473	21.5974	477.077	-32.7614	1314.65	-42.9322	3.66598	-5.74771	6.38949	0.0219459	0.0100543	0.0160217	0.206379	-0.111374	-0.0261719	0.00342247	0.00365015	-0.267687	-0.105868	-0.604805	-0.140599	-0.5241	-0.169163	-0.0412311	0.0819059	-0.0347589	-0.0369871	-0.0767433	-0.340692	-0.181705	-0.0964196	-0.222032	-0.280958	-0.512711	-0.577312	-0.386351	-0.0254444	0.0537476
21032	ME	RH	5	-4.77901	26	YE	NS	3	7.82	5.2	68.1259	-4.07275	16.5873	574.496	64.6576	1484.61	127.029	3.63587	-5.96172	7.3687	-0.0679196	0.00322311	-0.0703633	-0.0889418	-0.118608	-0.00727046	-0.0099208	-0.0402828	-0.136752	-0.109253	-0.336946	-0.0644189	-0.257574	-0.418299	0.0187823	-0.0655205	0.00255917	-0.111261	-0.00440814	-0.137313	-0.079774	-0.013466	-0.278231	-0.0763492	-0.135056	0.0407563	-0.0571179	-0.0698121	-0.0241729
21033	WO	RH	17	7.22099	28	YE	NS	1	5.17	4.48	78.3025	6.10384	37.2568	486.566	-23.2724	1390.34	32.7638	3.44969	-7.18296	6.40087	-0.0244915	-0.00458093	-0.167848	-0.148155	-0.0728172	-0.00180036	-0.00130812	-0.0144368	-0.0178353	-0.0765033	-0.110127	0.00213355	-0.101597	-0.276493	-0.0702461	-0.0832246	-1.57115e-05	-0.131388	-0.0651394	-0.140786	-0.214613	-0.0400462	-0.619205	-0.091353	-0.426864	-0.128333	-0.0886803	-0.0915009	-0.0271795
21037	ME	RH	9	-0.77901	30	YE	NS	3	3.91	5.31	67.3183	-4.88042	23.8185	586.906	77.0676	1593.82	236.243	3.66051	-4.96325	7.89834	-0.0843491	0.0284161	-0.0784071	-0.0272602	-0.0503799	0.00350206	0.0136711	-0.00441392	-0.0711026	-0.00666468	0.00272178	-0.0224494	-0.110596	-0.0623265	0.0320104	-0.0564525	0.00298904	-0.0973003	-0.0759971	-0.130266	-0.129717	-0.0548368	-0.199342	-0.108223	-0.156143	-0.0858498	-0.0737259	-0.0827116	-0.019775
21038	ME	RH	9	-0.77901	29	YE	CS	3	5.87	6.19	76.5065	4.30781	18.5572	482.25	-27.5884	1525.06	167.485	3.57016	1.40134	6.36807	-0.0310587	-0.0126329	0.0136607	-0.165565	0.0845004	0.0148812	0.00635003	-0.0315628	-0.0451564	0.0410324	0.218844	0.0391924	-0.0825938	0.0605328	0.0556279	0.150722	0.0139634	-0.0201342	0.0136113	-0.0774436	0.0787047	-0.00823952	0.229597	-0.0826062	-0.00534411	-0.0266648	-0.0334352	0.0235864	0.00772509
21041	WO	RH	9	-0.77901	28	NO	NS	52	6.25	4.54	66.2888	-5.90985	34.9263	515.54	5.70164	1332.82	-24.7542	3.52635	-2.85933	6.63523	-0.0766476	0.0156225	-0.0603386	-0.133796	0.0459341	0.00800156	-0.000501652	-0.00980951	-0.036448	-0.0928639	-0.135933	0.0512222	-0.155187	-0.4348	0.0465188	-0.0220375	0.0169315	-0.0999304	-0.00177033	-0.00159542	-0.0247818	0.0283612	0.193395	0.036444	0.119159	0.173874	0.049174	-0.0463001	0.00840061
21045	WO	RH	5	-4.77901	26	YE	NS	16	7.97	5.17	80.6954	8.49672	72.1942	436.682	-73.1564	1184.45	-173.125	3.6386	-4.47177	5.46501	-0.102399	-0.0216238	-0.0783815	-0.0793797	-0.0845247	-0.00283372	-0.00983987	-0.0793704	-0.0921378	-0.00816	-0.0308944	0.0106715	-0.106335	-0.167271	-0.0927134	-0.042713	0.000562578	-0.0267953	-0.0511753	-0.100391	-0.118278	-0.0593974	-0.134775	-0.0703442	0.0792876	0.0819322	-0.0846984	-0.203163	-0.0183393
21046	WO	RH	9	-0.77901	29	YE	NS	0	6.92	4.84	76.4326	4.23389	17.9258	531.486	21.6476	1464.67	107.097	3.66051	-1.88225	6.82077	0.0396419	0.00364201	-0.0366438	0.0122242	0.0101611	-0.00280732	0.0109581	0.0266077	-0.0217169	-0.14414	-0.209535	0.0233874	-0.0775501	-0.448637	0.0645906	0.0735782	0.0191023	-0.0803222	0.0139459	-0.103549	-0.0802118	0.0123888	-0.268317	-0.085797	-0.103033	-0.0998002	-0.0278352	0.0323357	-0.00350981
21048	WO	RH	9	-0.77901	27	YE	NS	9	6.06	4.92	75.5428	3.34408	11.1829	454.066	-55.7724	1285.88	-71.6992	3.70431	-0.255648	5.44068	-0.189339	-0.0085374	-0.104217	-0.0147151	-0.0941245	-0.0105267	-0.00785109	-0.0333357	0.0183655	-0.0265949	0.0624946	-0.0286765	0.485535	0.0141351	-0.0149132	-0.0394972	0.00965626	-0.0537705	-0.0284545	-0.0736306	-0.0684932	-0.0705563	-0.0831238	-0.0822247	-0.0267146	0.0423033	-0.052187	-0.10304	-0.0313958
21053	ME	Gaucher	17	7.22099	29	NO	NS	5	4.73	5.19	67.217	-4.98172	24.8175	582.71	72.8716	1604.62	247.038	3.57837	-8.56172	8.54243	-0.140806	-0.0336964	-0.109161	-0.311528	-0.170311	-0.00296361	-0.0225089	-0.0448071	-0.141632	-0.0345639	-0.113241	-0.0556756	-0.0552778	-0.202969	-0.0118769	-0.067648	-0.0270925	-0.195638	-0.0810005	-0.129392	-0.132998	-0.0806363	-0.400868	-0.172275	-0.521061	-0.142505	-0.116321	-0.217919	-0.072205
21056	WO	RH	5	-4.77901	26	NO	NS	10	7.14	5.06	70.1136	-2.08507	4.34753	470.761	-39.0774	1264.46	-93.1182	3.43053	-6.46081	6.40673	-0.114812	0.0134497	-0.155633	-0.0718711	-0.101476	-0.00463952	0.00259403	0.00648833	0.0392013	-0.107709	-0.148471	-0.0693586	-0.215615	-0.469356	-0.148836	-0.146959	0.00966219	-0.00437356	-0.0937367	-0.184567	-0.169813	-0.03574	-0.339575	-0.150605	-0.13648	0.102441	-0.147844	-0.197765	-0.038791
21058	ME	RH	17	7.22099	25	YE	NS	10	4.99	5.33	75.5838	3.38515	11.4593	612.454	102.616	1721.36	363.777	3.73169	-6.12457	8.23005	-0.136328	-0.0052947	-0.0493093	-0.122575	-0.0841179	0.00305974	-0.0025184	-0.0403879	0.00396512	-0.0370252	-0.111948	-0.0746716	-0.0211266	-0.125056	0.0188727	-0.158644	0.00496196	-0.0118021	-0.0593322	-0.164866	-0.127523	-0.15085	-0.298331	-0.260002	-0.398631	-0.327546	-0.206916	-0.0244389	-0.0493871
21062	WO	RH	12	2.22099	30	NO	NS	6	4.61	4.56	68.1068	-4.09192	16.7438	511.46	1.62164	1411.74	54.1668	4.44901	-0.18049	6.53375	0.0166902	-0.0173509	0.0605942	-0.0213186	-0.0287711	0.00834863	-0.00108006	0.0168296	0.0483804	0.00513314	0.170834	0.0207182	0.0121775	-0.116679	0.0779646	0.118467	0.00769812	-0.00410303	-0.0178006	0.0147705	-0.101283	-4.2369e-05	-0.188753	-0.0349296	-0.173356	-0.140308	-0.00865852	0.0773097	0.00241355
21063	ME	RH	12	2.22099	26	YE	CS	11	5.28	5.91	74.5435	2.34477	5.49794	520.701	10.8626	1486.55	128.973	4.44901	-6.77499	7.37916	-0.073724	-0.0102238	-0.163498	-0.224956	-0.0741096	-0.012031	-0.00795159	-0.119196	-0.19345	0.0774897	0.117986	-0.0316015	-0.205816	0.190772	-0.0258483	-0.0789539	-0.0406841	-0.226782	0.0212868	-0.0897936	-0.0335054	-0.0575894	-0.279844	-0.105698	-0.127271	-0.118462	-0.067275	-0.253755	-0.00408878
21064	ME	RH	5	-4.77901	27	NO	NS	10	5.69	4.94	70.8474	-1.35133	1.82609	565.152	55.3136	1460.4	102.82	3.67146	-3.9897	7.83681	-0.114987	-0.0261503	-0.0698351	-0.0698384	-0.0610981	0.00139005	-0.000143485	-0.0121769	-0.084925	0.0265572	0.0272029	0.0138741	-0.17672	-0.119394	0.00713959	-0.0628781	0.0208171	-0.010949	-0.0395515	-0.0347957	0.0081034	0.0259401	-0.0330967	-0.0305558	-0.057388	-0.0609501	-0.00490514	-0.142623	-0.0201346
21069	WO	RH	9	-0.77901	27	YE	NS	7	6.13	4.86	68.8241	-3.3746	11.3879	479.518	-30.3204	1194.62	-162.954	3.92882	-2.91029	6.80387	-0.00916106	-0.0147595	-0.0364162	-0.110956	0.0652496	0.00579482	-0.00915614	-0.0295187	-0.0438808	-0.0144665	-0.00764444	0.00295351	0.0494414	-0.000852674	0.0537499	0.0198435	0.0249403	-0.127558	-0.0493835	0.0933565	0.0687624	0.0118528	-0.187295	0.0136355	-0.316031	-0.140753	0.0373583	0.0109543	-0.0067628
21071	WO	RH	17	7.22099	28	YE	NS	1	5.12	6.44	73.7714	1.57269	2.47337	437.889	-71.9494	1181.99	-175.587	3.36756	-4.29956	6.18794	-0.0234746	0.0146021	-0.1282	-0.0308784	-0.0994589	0.00839941	-0.00677518	-0.0473379	-0.0475427	-0.0356074	0.0172139	0.0319419	-0.189969	-0.237395	0.00565591	-0.0631589	0.0105043	-0.0392376	-0.0493642	-0.0768946	-0.0331347	-0.0106677	-0.250786	-0.0154389	-0.15962	-0.124068	-0.0127911	-0.172181	0.00181603
21075	WO	RH	12	2.22099	29	YE	NS	5	6.51	5.24	67.1403	-5.05838	25.5872	480.979	-28.8594	1140.92	-216.659	3.3922	-6.71246	6.52041	-0.0763296	-0.000541655	-0.166981	-0.204967	-0.0728968	-0.00636982	0.00834963	-0.0698172	-0.0656753	-0.0700098	-0.107159	-0.077093	-0.185702	-0.274095	-0.0685903	-0.0828504	-0.00364083	-0.156046	-0.0960651	-0.103915	-0.148398	-0.0173528	-0.45284	-0.0160675	-0.200964	-0.114361	-0.0197053	-0.150675	-0.00670312
21082	WO	RH	5	-4.77901	25	NO	NS	12	5.51	4.38	78.0862	5.88755	34.6632	413.536	-96.3024	1209.07	-148.513	3.81383	-2.00193	5.52046	-0.133877	-0.01562	0.0187601	-0.186132	-0.069605	-0.016956	-0.005627	-0.00381053	-0.0804452	0.0335403	0.116462	0.0252118	-0.289148	-0.1893	0.0136173	0.0226549	-0.0107267	-0.0962674	-0.00315311	-0.0135441	-0.041689	-0.024183	-0.0731925	-0.0476897	0.0161561	-0.00533449	-0.00402761	-0.204628	-0.00154795
21086	WO	RH	5	-4.77901	27	YE	NS	0	6.51	4.85	74.1793	1.98063	3.92291	527.141	17.3026	1567.15	209.571	3.48802	-2.14764	6.28168	-0.0530047	-0.0412449	-0.0626796	0.0421916	-0.0506475	-0.0100635	0.00135919	-0.0015372	-0.0445929	-0.046068	-0.260708	-0.154576	0.242978	0.00802197	0.0296937	-0.0769842	-0.002287	-0.0234353	0.00590581	-0.148049	-0.0385301	-0.0837075	-0.157303	-0.129594	0.116845	-0.170476	-0.164949	-0.0649238	-0.0306114
21089	WO	RH	5	-4.77901	29	YE	NS	1	6.84	4.97	72.8214	0.62266	0.387706	429.224	-80.6144	1140.87	-216.705	3.87132	-1.54366	5.12204	-0.0665591	-0.0181536	-0.0794117	-0.119286	-0.0279958	-0.000902689	0.010819	0.0473744	-0.0211092	-0.0925168	-0.273476	-0.0427259	-0.0875567	-0.153331	-0.177791	-0.0793716	-0.0113364	-0.0272013	0.0167939	-0.0178735	0.0852994	-0.0091288	0.188618	0.0488287	0.147701	0.067513	-0.0505861	-0.0328396	0.0140742
21090	WO	RH	0	-9.77901	28	YE	NS	35	7.5	5.03	76.9199	4.72122	22.2899	427.185	-82.6534	1185.57	-172.01	3.35387	-3.09076	5.17579	-0.0440773	0.00267763	-0.0497561	-0.0744842	-0.0167852	0.00509633	0.00758065	-0.00467639	-0.0896908	-0.0566672	-0.0885119	0.013974	-0.168729	-0.310558	-0.00374925	0.0102527	-0.00171864	-0.111709	-0.0213817	-0.0298831	-0.0796919	-0.00653747	-0.186633	-0.0854298	-0.152335	-0.0508623	-0.0729392	-0.0206037	-0.0264693
21092	ME	RH	17	7.22099	27	YE	NS	11	6.05	4.25	70.8446	-1.35407	1.8335	598.414	88.5756	1680.79	323.212	3.54552	-1.0839	7.7688	0.024369	-0.0345414	-0.0194479	0.102435	-0.0464753	0.0112275	-0.00803195	0.0022857	0.00325558	-0.00797187	0.0794653	0.031748	0.184527	-0.10235	0.12954	0.0206967	0.0329894	0.0860029	-0.0325908	0.0220744	-0.0450029	-0.00190333	-0.32912	-0.0560015	-0.385869	-0.0236779	-0.0162679	0.194771	-0.0491001
21093	WO	RH	5	-4.77901	30	NO	NS	33	6.13	4.36	69.9986	-2.20006	4.84028	553.391	43.5526	1489.34	131.76	3.56468	-3.48783	6.40668	-0.0231588	-0.0108239	0.0723427	-0.111789	-0.0763863	-0.00886674	-0.00400975	-0.0222255	-0.0362563	0.0394821	0.134284	0.0110528	-0.0661485	-0.0301066	-0.0761842	-0.102115	0.00656045	-0.0523398	-0.0438217	-0.138116	-0.0687226	-0.0578619	-0.154847	-0.116606	-0.201021	-0.0400967	-0.0965553	-0.0550047	-0.0176961
21095	ME	RH	5	-4.77901	28	YE	NS	3	6.77	4.91	69.9658	-2.23292	4.98592	505.41	-4.42836	1376.41	18.8278	3.95893	-2.34735	7.16766	0.0420183	0.00265728	-0.130642	-0.0659683	-0.124057	0.00274865	0.00755032	0.0717583	0.147217	-0.0747348	-0.0150401	0.0926139	-0.0322753	-0.259989	0.100221	0.012145	0.0198228	-0.0801975	-0.0703145	-0.102834	-0.0762638	-0.0221549	-0.379792	-0.136317	-0.204438	-0.0712026	-0.0065598	0.110996	-0.0263698
21098	WO	RH	5	-4.77901	25	YE	NS	10	6.6	4.97	72.0794	-0.119297	0.0142319	439.658	-70.1804	1244.66	-112.913	3.50719	-5.59708	6.02497	-0.0838282	-0.00849627	-0.0572057	-0.183541	-0.0786401	0.00193856	-0.00736679	-0.0670697	-0.143433	-0.0371149	-0.0158221	-0.0181918	-0.198977	-0.180902	-0.0138521	-0.0630815	-0.00289243	-0.0800115	-0.028911	-0.0332899	-0.162549	-0.0114492	-0.28175	-0.0490038	-0.221222	-0.10813	-0.0134563	-0.251679	-0.0164656
21099	WO	RH	9	-0.77901	28	YE	NS	7	6.56	5.41	79.2799	7.08125	50.1441	483.565	-26.2734	1285.89	-71.6852	3.66051	-2.436	5.87844	-0.0329712	0.000478841	-0.0976553	-0.0556419	-0.0340421	-0.00863462	0.00544378	0.0379611	0.116899	-0.0613712	0.0455434	0.0351355	-0.155134	-0.236059	-0.0514618	-0.127762	0.00192984	-0.0512493	-0.00873185	-0.13765	-0.0397779	-0.0371354	-0.0903396	-0.129823	-0.0182645	-0.0769353	-0.0979317	-0.0234773	-0.00427938
21100	WO	RH	14	4.22099	29	YE	NS	2	7.16	4.5	73.3114	1.11274	1.23818	472.82	-37.0184	1283.92	-73.6622	3.52361	-4.07054	5.7975	-0.0527467	0.00217214	-0.0335393	0.00231847	0.0032625	-0.0177094	0.00591418	-0.0468026	-0.130133	-0.0536192	-0.269601	-0.0799861	-0.144665	-0.183375	-0.00072647	0.0303937	0.0137897	-0.0179584	-0.0337564	-0.135084	-0.062982	0.00826314	-0.00280366	-0.0378296	-0.145742	-0.0375932	-0.0279456	0.108561	-0.0256887
21110	ME	RH	17	7.22099	29	YE	NS	9	4.41	11.62	77.4648	5.26606	27.7313	497.721	-12.1174	1457.39	99.8128	3.50719	-4.18227	5.4503	0.0136029	0.000184592	-0.113492	0.00627717	-0.200735	-0.0030139	0.0108552	0.00812469	-0.056056	-0.0698625	-0.176462	-0.0561711	0.0356269	-0.180456	0.0187023	-0.0975224	-0.00474004	-0.0737863	-0.0214593	-0.0779411	-0.195773	-0.0803551	-0.50225	-0.1805	-0.528311	-0.239248	-0.151892	-0.0384791	-0.0284432
21112	WO	RH	5	-4.77901	24	YE	NS	4	3.7	4.67	70.13	-2.06865	4.2793	492.864	-16.9744	1226.69	-130.884	4.04654	-2.45073	6.41215	0.0307443	0.00793507	-0.0384176	0.00102628	-0.0945155	-0.00468568	0.00941586	-0.00255087	-0.0376933	-0.0582165	-0.114936	0.0167834	-0.0556493	-0.0849598	0.0544462	-0.0640174	-0.0162204	0.0539739	-0.0335945	-0.126307	-0.147346	-0.0238106	-0.456965	-0.108637	-0.319144	-0.237566	-0.105936	-0.00763395	-0.000235213
21113	WO	RH	9	-0.77901	30	NO	NS	1	5.71	4.86	79.5592	7.36051	54.1771	466.325	-43.5134	1255.05	-102.532	4.71458	-3.71571	6.03286	-0.0429403	-0.0151701	-0.0333372	0.0574457	-0.116067	-0.00171731	0.000297694	-0.00792062	-0.0207409	-0.0336637	0.0192022	-0.0156918	-0.119267	-0.169685	-0.0385513	-0.0563388	-0.0172835	0.0128058	-0.00693873	-0.0771426	-0.063286	-0.0275569	-0.342657	-0.036692	-0.275724	-0.126933	-0.0476915	-0.0820868	-0.0128914
21114	ME	RH	17	7.22099	28	NO	NS	2	5.59	4.69	67.436	-4.76269	22.6832	589.31	79.4716	1554.16	196.585	3.26899	-5.89539	7.28775	-0.108124	-0.00751424	-0.0257939	-0.184872	-0.0230437	0.00154002	0.00314458	-0.0322559	-0.0480424	-0.000907986	0.074608	-0.072296	-0.354677	-0.0513324	-0.0629445	-0.091415	-0.0318627	-0.0606339	-0.0917896	-0.0978852	-0.0696825	-0.0790981	-0.143071	-0.122075	-0.188639	-0.133153	-0.0830217	-0.187949	-0.0404684
21118	ME	RH	17	7.22099	28	YE	NS	1	4.52	4.91	72.5804	0.381729	0.145717	535.18	25.3416	1505.38	147.799	3.76728	-8.53931	7.4352	-0.167134	-0.0527195	-0.0534062	-0.355759	-0.120898	-0.00396763	-0.00667678	-0.057543	-0.116661	-0.0525602	-0.0171595	-0.0653969	-0.261749	-0.271266	-0.119952	-0.00789946	0.0100217	-0.244128	-0.0813701	-0.182322	-0.181388	-0.123452	-0.195002	-0.140923	-0.330109	-0.219892	-0.118452	-0.277632	-0.0157098
21123	WO	RH	9	-0.77901	28	YE	NS	11	6.38	4.48	79.9179	7.71917	59.5856	444.109	-65.7294	1260.42	-97.1562	3.43053	1.32895	5.09267	0.0232915	-0.00385008	0.00237171	-0.0250713	0.0161345	-0.00066567	0.008517	0.0182303	-3.78951e-07	-0.0921463	-0.120608	-0.00201182	-0.0736976	-0.267723	-0.0177495	0.0334362	0.015134	-0.0101862	0.045447	-0.0397958	0.044349	0.0396754	0.171478	-0.033689	0.285493	0.251805	-0.0109662	0.00889729	0.00248116
21124	WO	RH	17	7.22099	29	YE	NS	9	5.88	4.49	69.0705	-3.1282	9.78561	515.63	5.79164	1331.03	-26.5452	3.60301	-1.63474	7.14535	-0.0275692	-0.039867	-0.00735543	-0.0802282	-0.00825543	0.00115237	0.00507356	-0.0533228	-0.0641331	0.0249856	0.0939822	0.0175276	-0.0610031	-0.0490573	0.0406152	-0.0897349	-0.0226433	0.00814402	-0.00629834	0.0339757	-0.0605375	-0.0208721	-0.158342	-0.0347314	-0.127891	-0.149556	0.0308773	-0.00185364	0.00395947
21126	WO	RH	17	7.22099	27	NO	NS	3	6.62	5.01	72.0548	-0.143938	0.0207182	546.051	36.2126	1466.29	108.715	3.46064	-5.68969	7.43472	0.00582894	0.00989897	-0.0953322	-0.0830822	-0.0816793	-0.00306943	-0.00135573	-0.0490461	-0.0852044	0.0143683	0.151711	-0.0212063	-0.179395	-0.130906	-0.0416069	-0.201582	-0.0174122	-0.0410703	-0.0592338	-0.0899671	-0.109555	-0.0671344	-0.192984	-0.162764	-0.273871	-0.244204	-0.0794748	-0.215792	-0.017447
21128	WO	RH	9	-0.77901	30	YE	NS	9	5.9	5.38	66.8419	-5.35681	28.6954	527.704	17.8656	1318.98	-38.5952	3.72348	-7.33696	6.71669	-0.135136	-0.0178875	-0.0717244	-0.192793	-0.0961945	-0.0123449	0.00171018	-0.0621474	-0.0901529	-0.00852926	0.0228795	-0.0333387	-0.316412	-0.203822	-0.0761886	-0.10572	0.000109951	-0.0929899	-0.0638821	-0.117621	-0.228064	-0.0679803	-0.254448	-0.105677	-0.351445	-0.140237	-0.0906292	-0.281861	-0.0202964
21129	ME	RH	12	2.22099	29	YE	NS	10	6.43	5.42	66.7461	-5.45263	29.7312	536.686	26.8476	1471.77	114.189	3.72348	-3.44758	7.16026	-0.101621	-0.000243804	-0.0540562	-0.0702388	-0.0790223	0.00710403	-0.00894366	-0.0770914	-0.137168	-0.00819981	0.078228	0.0432063	-0.0572333	-0.116415	-0.0414135	0.0321858	0.0268329	0.0437019	-0.0237356	-0.0165956	-0.00580858	0.00174498	-0.0969258	-0.0193087	-0.167102	0.036175	-0.0639947	-0.0519418	-0.00922882
21131	ME	RH	9	-0.77901	29	YE	CS	4	6.52	4.31	73.6893	1.49056	2.22177	521.996	12.1576	1530.03	172.451	3.64682	-1.78841	6.98211	-0.013538	-0.00214445	0.000591365	-0.00857405	0.0191199	-0.00791751	0.00864902	-0.0432703	-0.172042	-0.0651504	0.00453628	-0.00853185	-0.345825	-0.145327	0.0944992	0.0475996	0.00504772	-0.0102234	-0.0457851	-0.063	-0.0420248	0.0144814	-0.0893676	-0.0722884	-0.0322416	0.00612167	0.000847314	-0.0337498	-0.000306075
21134	WO	RH	9	-0.77901	29	YE	NS	19	4.74	4.62	66.4613	-5.73737	32.9174	467.949	-41.8894	1181.63	-175.949	3.6742	-4.83262	5.86905	-0.0367907	-0.0151322	-0.0366971	-0.0590149	-0.118254	0.00494394	-0.0011783	0.0235508	-0.0927554	-0.0299161	-0.0424281	-0.00154486	-0.245947	-0.17805	0.0144438	0.0381022	0.00499737	-0.0648806	-0.013144	-0.0480645	-0.0794983	-0.00908112	-0.403279	-0.0563974	-0.338605	-0.244151	-0.021955	-0.0691897	-0.00514845
21137	WO	LH	17	7.22099	27	NO	NS	4	6.44	4.54	72.3806	0.181866	0.0330753	435.598	-74.2404	1312.65	-44.9252	3.6961	-4.81372	5.85277	-0.0865696	0.00721334	-0.108155	-0.225289	-0.0517004	0.0036696	-0.00111932	-0.0844271	-0.115313	-0.0121672	0.0295366	-0.0162868	-0.268176	-0.249346	-0.00761397	-0.0116813	0.00216171	-0.137588	-0.0287792	-0.00404232	-0.0329181	-0.0318857	-0.0377542	-0.034633	-0.0619391	-0.0449195	-0.0341806	-0.13088	-0.028234
21140	ME	RH	17	7.22099	30	NO	NS	0	6.28	4.81	67.6632	-4.53545	20.5703	614.151	104.313	1496.8	139.223	3.22519	-6.03252	8.35514	-0.053835	-0.0244877	-0.0494403	-0.201757	-0.0903124	-0.00414639	-0.0173804	-0.0158793	-0.115139	-0.0016662	-0.142699	-0.0764376	-0.167365	-0.0369197	-0.0122373	-0.0523137	-0.0070057	-0.147514	-0.0194542	-0.0266982	-0.0314703	-0.0753085	-0.18876	-0.0500797	-0.40342	-0.249517	-0.0469627	-0.0439552	0.000154193
21144	WO	RH	16	6.22099	27	YE	NS	8	6.29	4.88	66.5681	-5.63059	31.7036	573.111	63.2726	1490.24	132.663	3.57837	-1.49062	7.76694	-0.000806903	0.0222971	0.0220636	0.000915556	-0.00810481	-0.00603358	0.00769711	-0.006764	-0.0876559	-0.0194671	-0.0534097	-0.0168732	-0.276777	-0.209669	-0.0390737	0.00979021	0.00657335	0.0289385	-0.0358726	-0.16001	-0.0523523	-0.0342452	0.252929	-0.091079	-0.00488379	0.163944	-0.0950462	-0.15397	0.010415
21145	ME	RH	14	4.22099	25	YE	NS	11	4.77	11.7	67.0226	-5.17611	26.7921	547.796	37.9576	1472.31	114.733	3.77823	-5.43111	7.05275	-0.0399303	-0.0416474	-0.114407	-0.0561989	-0.274912	-0.0227203	-0.0202263	-0.0672973	-0.116029	-0.0421852	-0.0425848	-0.107103	-0.185512	-0.127279	0.0265089	-0.0358683	-0.014201	-0.0641628	-0.105671	-0.0744405	-0.129394	-0.0486544	-0.284139	-0.107868	-0.285513	-0.179063	-0.0256606	-0.0588198	-0.0194391
21147	ME	RH	17	7.22099	28	YE	NS	7	6.4	5.66	76.9829	4.78419	22.8885	481.819	-28.0194	1294.88	-62.7022	3.51814	-2.85265	6.06937	-0.0396841	-0.00518865	-0.0560148	0.196823	-0.0447156	-0.0056894	0.00562747	-0.0354805	-0.139345	-0.0767528	-0.332828	-0.122375	-0.161406	-0.262715	-0.097479	-0.157523	-0.0275049	-0.104565	-0.0626505	-0.0697588	-0.0964209	-0.0595427	-0.132251	-0.0949498	0.0351264	-0.0106137	-0.086971	0.0540505	0.00793775
21153	WO	RH	9	-0.77901	29	YE	NS	11	4.55	4.78	73.7878	1.58912	2.52531	471.056	-38.7824	1365.76	8.18378	3.48802	-3.50342	7.30303	-0.00773123	-0.0223789	-0.115429	-0.0241151	-0.0959542	-0.0121317	-0.00322183	-0.0210823	-0.101935	-0.055603	-0.182461	-0.0255091	-0.295859	-0.209952	-0.0565345	-0.0639652	0.000392515	-0.0453603	-0.00469785	-0.0964843	-0.0702128	-0.0038519	-0.0124905	-0.0564902	0.00810411	0.0720527	0.028039	-0.183864	-0.0133332
21154	ME	RH	12	2.22099	30	YE	NS	2	5.19	4.49	68.2355	-3.96324	15.7073	587.382	77.5436	1581.97	224.391	3.75907	-4.95229	7.43326	-0.0847412	0.0167572	-0.142856	-0.0981696	-0.0815576	0.00254042	-0.00853741	-0.055885	-0.195449	0.00595653	0.0516666	0.0523816	0.00951666	-0.160335	-0.0422019	-0.104298	-0.0153659	-0.082817	-0.0673548	-0.129344	-0.150716	-0.090859	-0.154371	-0.200494	-0.127248	-0.0164509	-0.148367	-0.0902716	-0.0202206
21156	WO	RH	0	-9.77901	25	YE	NS	22	5.57	4.83	79.217	7.01828	49.2562	482.227	-27.6114	1365.96	8.38678	3.41136	-5.8311	5.29401	-0.127401	-0.0416312	-0.0252076	-0.215728	-0.344551	-0.0215327	-0.0225906	-0.0808793	-0.0820628	-0.0296335	-0.0548504	-0.0995206	-0.0501117	-0.160342	-0.0631223	-0.117324	-0.00303433	-0.0834471	-0.0842468	-0.180238	-0.131879	-0.0940317	-0.41511	-0.193072	-0.364845	-0.218253	-0.162973	-0.0145501	-0.0286308
21158	WO	LH	9	-0.77901	28	NO	NS	13	6.95	4.4	73.2758	1.07714	1.16024	503.89	-5.94836	1442.09	84.5128	4.12047	-4.02697	6.30133	-0.0398394	-0.014098	-0.0672085	-0.0226151	-0.136974	-0.0143884	-0.00945903	-0.0919629	-0.121478	0.0398115	-0.0406446	-0.010343	-0.120923	-0.0500012	0.0628873	-0.0104489	-0.0205504	-0.0866869	-0.0725641	-0.0496548	-0.084692	-0.00916807	-0.16126	-0.134097	-0.21826	-0.123715	-0.0526231	-0.0693525	-0.0152827
21160	WO	RH	5	-4.77901	30	YE	NS	19	5.56	4.45	74.7105	2.51178	6.30902	624.11	114.272	1429.33	71.7488	4.17522	-7.86928	8.10707	-0.0266644	0.00658001	-0.145975	-0.226514	-0.0528789	-0.00552742	0.00627004	-0.0451183	-0.095352	-0.0345654	-0.0408767	-0.040767	-0.224529	-0.0722535	-0.0151228	-0.0960179	-0.000512691	-0.186471	-0.0319863	-0.178778	-0.129703	-0.0906044	-0.420708	-0.16708	-0.251957	-0.244267	-0.184765	-0.149583	-0.0415966
21164	WO	RH	12	2.22099	26	YE	NS	7	6.05	4.53	69.1116	-3.08713	9.53036	494.125	-15.7134	1194.74	-162.838	3.76454	-5.53878	6.43266	-0.0529072	0.0108453	-0.0836691	-0.0640171	0.0202798	-0.00342365	-0.0118384	-0.071743	-0.0612863	-0.0062534	0.0208567	-0.0487569	-0.0573134	-0.112916	-0.00118705	-0.0198361	-0.0103855	-0.128596	-0.0588305	-0.080421	-0.121324	-0.0700417	-0.44546	-0.178104	-0.328957	-0.293032	-0.0881895	-0.0444312	-0.0227113
21165	WO	RH	9	-0.77901	26	YE	NS	14	4.05	5.2	66.9925	-5.20622	27.1048	506.439	-3.39936	1473.53	115.956	3.46886	-3.9624	7.36514	0.0203342	0.00841211	-0.12218	-0.1265	-0.0757776	-0.00244873	0.00569796	-0.0184911	-0.0362404	0.0320457	-0.0409268	-0.0121512	-0.047842	-0.100048	-0.0249465	0.0170088	0.00587917	-0.150579	-0.0227958	-0.0762374	-0.122438	-0.00933348	-0.186789	-0.0944953	-0.145888	-0.117587	-0.0351117	-0.124837	0.00253106
21172	WO	RH	17	7.22099	27	NO	NS	22	5.96	4.18	77.3525	5.1538	26.5617	453.319	-56.5194	1291.17	-66.4072	3.64134	-0.793664	6.16271	0.0221064	0.0208149	0.012073	0.00964576	0.00311501	-0.00835225	0.0129659	-0.037757	-0.0989517	-0.0511634	0.00606161	0.0389209	0.0617864	-0.0857831	-0.0144496	-0.0223836	-0.00157741	-0.0499845	-0.0127129	-0.0573447	-0.0220083	-0.0074826	-0.0397218	-0.0465972	0.00906575	0.0048051	-0.0321416	-0.0209708	0.00135302
21173	ME	RH	5	-4.77901	28	NO	NS	4	3.74	4.86	82.4997	10.301	106.11	422.632	-87.2064	1261.51	-96.0642	3.5373	-4.94303	5.66309	-0.0717078	-0.0455973	-0.0870864	-0.183655	-0.2747	-0.00627481	-0.00434721	-0.0646783	-0.1797	-0.104816	-0.394515	-0.0942908	-0.217786	-0.292807	-0.116836	-0.0817551	-0.0231192	-0.0376222	-0.0876876	-0.132429	-0.235318	-0.0375189	-0.239926	-0.0501538	-0.272624	-0.171925	-0.0721304	-0.0213836	-0.00965278
21175	ME	RH	17	7.22099	29	YE	NS	2	4.59	4.83	66.4997	-5.69904	32.479	657.18	147.342	1709.97	352.39	4.05476	-8.97859	8.67208	-0.127981	-0.0106021	-0.158318	-0.213989	-0.187162	0.00669855	-0.0119025	-0.0362228	0.00814929	0.00194211	-0.00372713	-0.0528977	0.00067062	-0.151654	-0.122588	-0.176601	-0.00920721	-0.172549	-0.129339	-0.202808	-0.151787	-0.150617	-0.496778	-0.212786	-0.532026	-0.34077	-0.186557	-0.107279	-0.0404238
21176	WO	RH	12	2.22099	28	NO	NS	14	6.26	4.58	77.7385	5.53984	30.6898	481.173	-28.6654	1263.6	-93.9822	3.55921	-5.37648	5.9377	-0.07962	0.00424994	-0.0806176	-0.151331	-0.0441069	-0.00890468	-0.00813828	-0.0393442	-0.0658034	-0.0812712	-0.127392	-0.0254478	-0.115609	-0.204631	-0.0223974	-0.077261	-0.0181231	-0.100308	-0.0513887	-0.0654047	-0.119874	-0.0439699	-0.226676	-0.08423	-0.153143	-0.117805	-0.0480824	-0.192245	-0.018957
21178	ME	RH	17	7.22099	29	NO	NS	7	6.09	4.57	68.4709	-3.72778	13.8964	507.024	-2.81436	1288.42	-69.1552	3.44695	-4.88489	6.2929	-0.0688584	-0.00476119	-0.0967379	-0.118326	-0.0393072	-0.0147607	-0.00338545	-0.00357745	-0.0860263	-0.0770757	-0.176434	-0.0547214	-0.0645558	-0.298077	-0.0143299	-0.0621245	0.000118772	-0.112077	-0.0372143	-0.122591	-0.0161897	0.00515406	-0.167898	-0.0450854	-0.0896608	-0.0286799	0.00826434	-0.186245	-0.013241
21180	ME	RH	17	7.22099	27	YE	NS	1	5.07	5.56	76.2382	4.0395	16.3175	548.698	38.8596	1453.17	95.5948	3.7399	-3.23778	6.66929	-0.00850498	-0.0170963	-0.011135	-0.0155372	-0.0169452	0.00407532	0.00585253	-0.0384109	-0.107587	-0.0133024	0.0593245	-0.00698799	-0.249028	-0.163687	-0.00704612	-0.0729281	0.00224073	-0.00822133	0.00364598	-0.1043	0.00881071	-0.0203382	-0.101039	-0.0898978	-0.0736002	0.0206236	-0.0780626	-0.274403	0.00285799
21184	ME	RH	17	7.22099	28	NO	CS	1	6.61	6.52	69.1992	-2.99952	8.9971	575.281	65.4426	1451.61	94.0318	3.4935	-4.37384	7.48104	-0.112717	0.0135337	-0.225304	-0.158842	-0.0991493	-0.00415478	0.00497696	0.0112806	-0.0414698	0.0140559	-0.119786	-0.0091224	-0.0184097	-0.0152	-0.0686241	0.0746458	0.0334502	-0.290001	-0.0209431	-0.136839	-0.0600842	-0.0757532	-0.286544	-0.143071	-0.350328	-0.121513	-0.0717519	-0.0728868	-0.0364536
21185	WO	RH	12	2.22099	26	YE	NS	11	5.85	4.47	73.4374	1.23868	1.53432	473.945	-35.8934	1364.83	7.25478	3.58385	-1.49532	5.99794	-0.106688	-0.021448	-0.0575508	-0.0500322	-0.105683	-0.00297839	0.00043244	-0.00115658	-0.0197138	0.0560534	0.159	0.00622214	0.0325126	0.0152042	-0.00878442	0.0399427	-0.0226184	-0.0261878	-0.0227401	0.0332284	-0.069166	0.0108238	-0.110978	0.0240923	-0.0924597	-0.0335013	0.0445861	0.133588	-0.0190787
21189	ME	RH	9	-0.77901	29	NO	NS	4	6.35	4.55	67.1431	-5.05564	25.5595	618.99	109.152	1545.18	187.606	3.71253	-3.49924	7.98961	-0.0831665	-0.0177459	-0.057277	0.0120902	-0.075814	0.00470184	0.00901499	-0.0467484	-0.0397918	-0.0223437	-0.0277107	0.018343	-0.12712	-0.247437	0.0123968	-0.0245858	0.00452471	-0.105572	0.00508436	-0.137934	-0.0975398	-0.0254143	-0.205763	-0.0960282	-0.232523	-0.142247	-0.0300759	-0.0221829	0.00679028
21191	WO	RH	12	2.22099	30	YE	NS	8	6.07	4.69	76.9254	4.7267	22.3417	450.768	-59.0704	1322.98	-34.6022	3.58385	-4.04454	6.01667	-0.0472011	0.0162197	-0.114267	-0.217916	0.0373821	-0.0015785	-0.00251512	-0.0409818	-0.06119	-0.0160815	-0.117856	-0.00763375	-0.327322	-0.207858	0.0282435	0.0640536	0.0172253	-0.174059	0.00777768	-0.0638707	0.00915614	-0.0132563	-0.0315887	-0.179344	0.0623984	0.0293682	-0.0969815	-0.0876238	0.00565945
21196	WO	RH	9	-0.77901	26	NO	NS	16	6.62	5.11	72.8131	0.614447	0.377545	470.17	-39.6684	1392.76	35.1828	3.54552	-10.1466	5.97463	-0.193196	-0.0340194	-0.130999	-0.0744544	-0.17207	-0.0118569	-0.0109707	-0.0958543	-0.211586	-0.0474363	-0.0695556	-0.0326143	-0.274847	-0.261912	-0.034716	-0.0989932	-0.00944999	-0.14121	-0.114189	-0.129502	-0.215058	-0.0633816	-0.633447	-0.154057	-0.44154	-0.283068	-0.131451	-0.251298	-0.0334453
21199	ME	RH	5	-4.77901	25	YE	NS	11	5.67	5.28	76.5394	4.34066	18.8413	517.555	7.71664	1328.95	-28.6272	3.41136	3.10345	6.21693	-0.211436	-0.00751893	0.0336304	0.0610114	-0.224623	-0.0123993	-0.00204006	0.0286302	0.0190589	0.0402757	0.195869	-0.0116082	0.00963463	0.0445782	-0.0182078	8.7062e-06	-0.0102244	0.10839	-0.0302401	-0.0188654	-0.121562	-0.0846831	0.0715753	-0.0399329	0.133792	0.0288244	-0.0422564	0.0576366	-0.0177279
21200	WO	RH	9	-0.77901	28	YE	NS	2	4.93	4.92	71.0609	-1.13778	1.29454	461.503	-48.3354	1184.97	-172.607	3.46886	-2.4351	6.63843	-0.0954488	-0.0164929	-0.0453906	-0.156437	0.0598957	-0.00829377	0.000147455	-0.0250216	-0.107394	0.0129295	0.0327222	-0.012258	-0.137147	-0.15628	-0.00296876	0.0343967	0.0376056	-0.0798002	-0.0148658	0.0462046	-0.00716193	0.0243499	-0.0311827	-0.0493667	-0.0312037	-0.108492	-0.0294166	-0.00909594	0.0031131
21206	ME	RH	17	7.22099	26	YE	NS	9	5.16	4.65	74.5982	2.39953	5.75772	512.008	2.16964	1520.82	163.24	3.41136	-2.78129	6.06406	-0.168532	-0.0124815	-0.0115921	-0.1342	-0.117526	-0.00781485	-0.0100922	-0.0636489	-0.110669	0.0231607	-0.0773078	-0.055988	-0.17624	-0.0970112	-0.0704592	-0.0417711	0.00331566	-0.0755411	-0.0663058	-0.0828508	-0.047364	-0.0515151	0.0609063	-0.0944328	-0.0425443	-0.0653195	0.00683023	0.0419913	-0.0278252
21207	WO	RH	12	2.22099	28	YE	NS	8	5.92	4.29	81.4812	9.28248	86.1645	447.792	-62.0464	1254.56	-103.021	3.64134	-3.14856	5.4327	-0.127437	-0.0240391	-0.104247	-0.0627543	0.0118576	0.00145856	0.0107466	-0.0199568	-0.152375	0.0333221	-0.0955324	-0.0380835	-0.0715165	0.0887985	0.0308238	0.0710306	0.0226298	-0.121975	-0.0218822	-0.0157307	-0.0360473	-0.0426211	-0.169948	-0.104623	-0.0921249	-0.0904254	-0.0465339	-0.0552359	-0.0196655
21209	WO	RH	12	2.22099	29	YE	NS	7	6.51	5.01	67.039	-5.15968	26.6223	537.682	27.8436	1227.89	-129.69	3.46886	-8.23153	7.41801	-0.0389314	-0.0121385	-0.149202	-0.133026	-0.0573538	0.000124681	-0.018344	-0.0166573	-0.0656986	-0.0559132	-0.164421	-0.0338598	-0.17767	-0.336251	0.0163563	-0.102472	-0.016485	-0.130953	-0.0901613	-0.0506121	-0.235609	-0.041674	-0.713537	-0.105729	-0.418892	-0.229372	-0.0806981	-0.106723	-0.0150876
21210	WO	RH	12	2.22099	28	NO	NS	1	4.85	4.91	77.5688	5.37009	28.8379	468.616	-41.2224	1257.21	-100.364	3.56468	-2.46389	6.14214	-0.115667	-0.0139806	-0.0834573	-0.0659554	-0.0708876	-0.0114098	-0.0117679	-0.0664348	-0.0180725	-0.0404659	-0.047075	-0.0520713	-0.059612	-0.141556	0.0497491	0.0796968	0.00295648	-0.0032009	-0.0101476	0.0698047	-0.0133015	0.0264746	-0.206594	-0.0505994	-0.212115	-0.122432	-0.0274091	0.0778838	-0.000613856
21213	WO	RH	9	-0.77901	29	YE	NS	20	5.78	5.23	76.0794	3.8807	15.0599	445.506	-64.3324	1194.58	-163.001	3.46886	-4.77823	5.45734	0.0342486	-0.00919473	-0.00650122	-0.01745	-0.111747	-0.0119145	0.00022235	-0.036347	0.0298589	-0.125165	-0.225798	-0.0150074	-0.236073	-0.486259	-0.0428129	-0.0727792	-0.0148506	-0.075481	-0.0894439	-0.163647	-0.163686	-0.041369	-0.337672	-0.14574	-0.183984	-0.208696	-0.0941658	-0.108525	-0.0266016
21216	WO	RH	9	-0.77901	28	YE	NS	6	4.84	5.31	76.8022	4.6035	21.1922	529.477	19.6386	1365.29	7.70778	3.52635	-6.43583	8.05831	-0.059353	-0.00289943	-0.147978	-0.0833926	-0.0668604	-0.0144136	-0.0136386	-0.0950081	-0.148626	-0.0736818	-0.127849	-0.0388913	-0.209455	-0.382424	0.00630399	0.00257382	0.0113344	-0.122904	-0.0761208	-0.198075	-0.183356	-0.070009	-0.368147	-0.150519	-0.263126	-0.145651	-0.0606656	-0.0946557	-0.0206038
21217	WO	LH	5	-4.77901	24	YE	NS	5	4.57	4.78	66.2697	-5.92902	35.1532	514.711	4.87264	1367.17	9.59578	3.3922	-1.92383	6.79291	0.0170883	-0.00591416	-0.00178654	-0.0224636	-0.0733938	0.00322316	0.0215895	0.061419	-0.0306049	-0.0384594	-0.0028812	-0.00220833	-0.0512142	-0.092657	-0.0747719	-0.0641756	0.00153278	-0.0472876	-0.00375084	-0.0578462	-0.0399384	-0.0285274	-0.113696	-0.0659742	-0.068519	-0.0439679	-0.0697787	-0.0638958	0.00716948
21219	WO	RH	5	-4.77901	27	YE	NS	5	7.95	4.48	69.5277	-2.67097	7.1341	460.924	-48.9144	1182.15	-175.427	3.48802	-2.86409	6.29349	-0.0246067	0.00583741	-0.124855	0.0149322	-0.051432	0.0207817	0.00366193	-0.00962961	-0.0771989	-0.03522	-0.0599597	-0.0534327	0.0313625	-0.285962	0.0103522	-0.0777452	-0.000699852	-0.0815632	0.00908469	-0.009977	0.0173578	-0.051914	0.0666937	-0.0684412	-0.0156519	0.0118752	-0.0175998	-0.0600636	-0.0219274
21221	WO	RH	17	7.22099	28	YE	NS	18	5.6	5.17	80.0739	7.87523	62.0192	472.818	-37.0204	1273.19	-84.3882	3.718	-11.8513	5.664	-0.110183	-0.00495159	-0.15516	-0.197452	-0.191952	-0.0218367	-0.016075	-0.0963667	-0.239615	-0.0757153	-0.244658	-0.105155	-0.288023	-0.402232	-0.0232379	-0.104215	-0.0398944	-0.201232	-0.0818696	-0.121669	-0.195547	-0.0495335	-0.450688	-0.132574	-0.558858	-0.375817	-0.0730033	-0.240472	-0.0186213
21228	WO	RH	12	2.22099	28	YE	NS	5	5.69	5.04	68.4873	-3.71136	13.7742	541.274	31.4356	1242.58	-115.003	3.67967	-5.49343	6.56389	-0.0437813	-0.00364565	-0.12071	-0.0574408	0.00347428	-4.70151e-05	-0.000241435	-0.0386595	-0.00962722	-0.0326596	-0.0546858	-0.0226094	-0.103601	-0.11641	-0.095603	-0.0708312	-0.00407482	-0.187034	-0.0764073	-0.107073	-0.191039	-0.0522088	-0.491794	-0.189436	-0.379307	-0.169123	-0.129209	-0.115098	-0.0437885
21229	WO	LH	9	-0.77901	28	YE	NS	2	5.04	10.57	67.8713	-4.32737	18.7262	536.014	26.1756	1343.05	-14.5252	4.21629	-6.2185	6.75041	-0.0532169	-0.00503945	-0.120844	-0.125629	-0.0494043	0.00536279	0.0056175	0.049496	0.00430857	-0.0338156	-0.0638493	0.0283892	-0.13025	-0.195067	-0.0403088	-0.0270528	-0.00201279	-0.120599	-0.048489	-0.078534	-0.0759181	-0.0334138	-0.359342	-0.149204	-0.237985	-0.150143	-0.0781384	-0.0549154	-0.00402698
21231	WO	RH	17	7.22099	27	NO	NS	6	4.75	5.85	70.4449	-1.75379	3.07579	507.828	-2.01036	1314.6	-42.9772	3.46886	-7.14558	7.17535	-0.0812969	0.00634042	-0.0972059	-0.146611	-0.0855386	0.00162584	0.0151719	-0.047271	-0.0668195	-0.0396311	-0.0761776	-0.0507957	-0.219056	-0.179566	-0.0316458	-0.0862238	-0.0301642	-0.149646	-0.109524	-0.155294	-0.269383	-0.0874562	-0.43662	-0.162472	-0.353254	-0.239665	-0.156352	-0.0867969	-0.0226998
21233	ME	RH	0	-9.77901	24	YE	NS	3	5.47	5.18	68.4271	-3.77159	14.2249	491.749	-18.0894	1377.81	20.2298	3.62218	-2.52666	7.15678	-0.0277216	-0.00351098	-0.0284494	-0.0520322	-0.144016	-0.00158568	0.00441928	0.0421188	-0.0837149	-0.0174498	-0.0220188	-0.0146458	-0.170543	-0.154304	0.055523	0.0445078	0.0139719	-0.0938273	-0.0141598	0.0197818	-0.0374372	0.00447477	-0.118243	-0.0590848	-0.201501	-0.13811	-0.0648515	0.00130038	-0.00839907
21239	WO	RH	5	-4.77901	25	YE	NS	24	5.31	4.12	69.8754	-2.32327	5.39757	483.811	-26.0274	1347.39	-10.1922	3.48802	-2.36438	6.69299	-0.0613082	-0.015214	-0.144544	-0.0300172	-0.0654319	-0.0100337	0.0116886	0.0183362	-0.0200966	-0.0279738	-0.033458	0.0138417	-0.0829724	-0.0998535	-0.00391586	-0.0300576	-0.0115091	-0.101021	-0.00980642	-0.14462	-0.167592	-0.0077269	-0.297098	-0.0358255	-0.0937445	-0.0267221	-0.00737042	-0.175101	-0.00948466
21242	WO	RH	9	-0.77901	29	YE	NS	0	6.79	4.5	67.2854	-4.91327	24.1403	493.637	-16.2014	1381.33	23.7548	3.43053	-7.9909	6.04938	-0.179362	-0.0333042	-0.0981441	-0.0272039	-0.2046	-0.00729212	-0.0149062	0.00871394	0.0148363	-0.0381208	-0.164841	-0.0941209	-0.10492	-0.182523	-0.057484	-0.112175	0.0229834	-0.037642	-0.144633	-0.205701	-0.335123	-0.0879957	-0.517719	-0.114637	-0.603599	-0.41004	-0.0236957	0.0774801	-0.0502445
21243	WO	RH	5	-4.77901	26	YE	NS	21	5.58	13.54	73.6126	1.4139	1.99911	441.029	-68.8094	1323.86	-33.7162	3.90965	-4.06712	5.84839	-0.0202092	0.00792204	-0.156724	0.0122596	-0.203855	-0.00258417	-0.000777026	-0.0105456	-0.0512099	-0.085661	-0.202145	-0.0390988	-0.126138	-0.334813	-0.0663525	-0.102132	-0.00319486	-0.0824291	-0.0351428	-0.102193	0.0111892	-0.0168736	-0.0533672	-0.052285	0.0878985	-0.0281077	-0.0675969	-0.101915	-0.0234839
21245	WO	LH	5	-4.77901	28	YE	NS	15	5.71	5.74	72.1944	-0.00430768	1.85561e-05	481.149	-28.6894	1262.67	-94.9072	3.49624	-5.71014	6.46364	-0.106563	0.00627978	-0.174394	-0.0943483	-0.11604	-0.0130483	0.00494212	-0.0442113	-0.100834	0.049155	0.0336115	-0.0480482	0.120481	-0.0723428	-0.0513957	-0.122086	-0.0119293	0.0079462	-0.0708742	-0.232329	-0.227349	-0.0612736	-0.4872	-0.203003	-0.376875	-0.24482	-0.133481	-0.210307	-0.00427199
21253	WO	RH	9	-0.77901	29	YE	NS	1	6.24	5.32	75.0527	2.85401	8.14536	538.533	28.6946	1353.57	-4.01122	3.72348	-4.74154	6.57344	0.0182261	0.0115399	-0.0581647	-0.0248961	0.0122747	-0.00322911	0.00146605	-0.0137702	-0.0430827	-0.100618	-0.210652	-0.0952715	-0.128634	-0.308287	-0.00329404	-0.0298852	-0.00485065	-0.00883287	-0.0245074	-0.0982649	-0.0995481	-0.0484615	-0.200625	-0.117805	-0.327955	-0.0658993	-0.0872783	-0.118945	-0.0165793
21255	WO	RH	17	7.22099	29	NO	NS	7	5.04	4.42	75.3374	3.13875	9.85172	459.603	-50.2354	1291.96	-65.6152	3.60301	-7.12987	6.35675	-0.138905	-0.0147678	-0.115278	-0.176764	-0.148776	0.00215589	-0.0148829	-0.0188844	-0.111597	-0.0103022	-0.041837	-0.0576701	-0.101736	-0.195591	-0.0886142	-0.0700344	-0.00262161	-0.180389	-0.0811855	-0.107783	-0.199172	-0.062731	-0.450744	-0.0869327	-0.522033	-0.22121	-0.0881306	-0.0704208	-0.0521957
21256	WO	RH	5	-4.77901	29	YE	NS	26	5.73	4.06	68.8761	-3.32258	11.0396	489.018	-20.8204	1316.5	-41.0762	3.48802	-5.34601	6.37093	-0.0844967	0.0127535	-0.104886	0.0317838	-0.0531717	-0.00362564	0.00305477	-0.012956	-0.0328904	-0.0946789	-0.145545	0.033949	-0.175303	-0.375365	-0.0687372	-0.131548	-0.00165945	-0.035776	-0.0436724	-0.186327	-0.205621	-0.076565	-0.301001	-0.140296	-0.138552	-0.104265	-0.120017	-0.206643	-0.0259772
21259	ME	RH	17	7.22099	28	NO	NS	11	6.15	4.42	70.3765	-1.82224	3.32056	560.733	50.8946	1491.15	133.577	3.41684	-3.17399	7.27024	-0.0453094	0.004881	-0.0590998	-0.075766	-0.0437893	0.00627832	0.0131924	-0.00763159	-0.0849267	-0.04852	-0.0515813	-0.00796198	-0.215648	-0.193064	-0.0693924	-0.0694205	-0.00759825	-0.0281279	-0.00932909	-0.0530665	-0.0673414	-0.0413227	-0.0285415	-0.0879921	0.0970393	0.00536183	-0.0606194	-0.183427	-0.0241353
21261	ME	RH	5	-4.77901	29	YE	NS	7	3.94	8.97	71.0637	-1.13504	1.28832	547.779	37.9406	1564.59	207.008	3.98631	-7.26536	6.63833	-0.143143	-0.0544807	-0.14203	0.01225	-0.188847	-0.00193557	-0.0188055	-0.066931	-0.0321625	0.025147	-0.0732014	0.00554769	-0.00436185	0.124674	-0.00817119	-0.10566	-0.0514279	0.00863024	-0.125502	-0.137143	-0.162773	-0.00775178	-0.509195	-0.021879	-0.618773	-0.393286	-0.0136626	-0.191325	-0.0190271
21262	WO	RH	12	2.22099	29	YE	NS	4	5.18	4.2	67.05	-5.14873	26.5094	471.29	-38.5484	1420.43	62.8548	3.74264	-0.489227	6.41493	-0.0375861	0.0190245	-0.0396266	-0.0691946	0.0334538	-0.00817703	-0.0223879	0.0852625	-0.0717458	0.00424246	0.00863582	-0.0148753	-0.166443	-0.153375	-0.00939865	-0.0531334	-0.000668565	-0.142878	0.00344094	-0.0818091	0.104907	-0.00456172	0.0996257	-0.0985105	0.0222125	0.187213	-0.0139203	-0.0764331	-0.011248
21266	WO	RH	9	-0.77901	24	YE	NS	31	6.47	4.33	76.5585	4.35983	19.0081	486.059	-23.7794	1442.8	85.2198	4.21629	-6.40207	6.31246	-0.171969	-0.0233586	-0.145948	-0.0620676	-0.147105	-0.0219436	-0.00434081	-0.0587811	-0.171282	-0.0534987	-0.247188	-0.144317	-0.14655	-0.101843	-0.104481	-0.219865	-0.0405386	-0.0398433	-0.108468	-0.143812	-0.161663	-0.0985869	-0.316389	-0.187639	-0.131256	-0.140995	-0.16943	-0.152124	-0.0482201
21268	ME	RH	9	-0.77901	27	YE	NS	9	5.94	4.17	80.0903	7.89165	62.2782	509.423	-0.415363	1531.12	173.542	3.71526	-0.276696	6.95775	-0.107722	-0.00387746	-0.0681969	0.0606297	-0.0331008	-0.00340853	0.00290386	0.0230198	0.0378187	-0.0897474	-0.122092	-0.00610597	-0.00957178	-0.291445	0.0521624	-0.0175428	0.00265962	-0.00650699	-0.0205175	-0.00781188	-0.0507386	-0.0243221	-0.0141477	-0.0715924	-0.0607843	-0.0731693	-0.0757213	-0.0328562	0.00523968
21271	ME	LH	17	7.22099	26	YE	NS	1	4.46	4.63	77.7331	5.53436	30.6292	528.319	18.4806	1495.82	138.246	3.56468	-6.36382	6.57133	-0.0822085	-0.0182705	-0.140425	-0.145713	-0.102984	0.00614411	0.00995216	0.00940179	-0.0677603	-0.0721936	-0.106801	-0.00895909	-0.104418	-0.374959	-0.0719159	-0.173829	0.00637844	-0.114588	-0.0505019	-0.142034	-0.117968	-0.0652108	-0.272395	-0.0867964	-0.252206	-0.131845	-0.112727	-0.149182	-0.012169
21272	WO	RH	17	7.22099	29	YE	NS	0	4.87	4.06	74.037	1.83827	3.37922	510.342	0.503637	1346.01	-11.5642	3.56468	0.0286141	6.72276	0.0335302	0.00258873	0.0433778	0.0103711	-0.0314025	0.0136859	0.0108764	0.0328523	-0.0206768	-0.065792	-0.136772	0.0295759	0.01469	-0.138728	0.100724	0.0287456	0.0293265	-0.0406005	0.012742	0.0825349	0.0800134	-0.00441821	-0.13412	0.0167953	-0.26422	-0.158113	-0.035371	0.0674434	0.00179545
21279	WO	RH	9	-0.77901	29	NO	NS	6	4.83	4.5	68.8871	-3.31163	10.9669	571.846	62.0076	1315.2	-42.3752	3.3922	-6.22193	7.37372	-0.0266526	-0.021108	-0.104847	0.0903302	-0.111653	-0.00772131	-0.00891564	-0.0824485	-0.0256337	-0.0269221	-0.0801474	-0.0451555	-0.0790883	-0.124317	-0.0418219	-0.011996	0.0107582	-0.0920209	-0.0496754	-0.226994	-0.176293	-0.0616529	-0.371394	-0.20515	-0.402342	-0.238037	-0.128075	-0.116142	-0.0228941
21280	WO	RH	9	-0.77901	29	NO	NS	3	5.92	4.12	66.6448	-5.55393	30.8462	527.687	17.8486	1374.09	16.5078	4.23819	-6.29915	7.0048	-0.100538	-0.0189592	-0.145237	-0.0671918	0.0100924	0.000730665	0.00763165	0.0278081	-0.0425223	0.0224184	0.00514059	-0.00801445	-0.041302	-0.0732217	-0.05402	-0.085642	0.00509536	-0.130158	-0.0634859	-0.0695667	-0.110808	-0.0794025	-0.468062	-0.0717765	-0.389551	-0.249436	-0.111396	-0.265992	-0.0270976
21281	ME	RH	9	-0.77901	28	YE	NS	2	6.69	5.23	67.9863	-4.21238	17.7442	504.044	-5.79436	1324.7	-32.8792	4.39425	-1.87085	6.68375	0.0295689	0.00551908	0.0198553	0.00701583	-0.0029778	0.0144762	0.00614146	0.0273359	-0.0405521	-0.114999	-0.21254	0.0145319	-0.115756	-0.259034	-0.00957399	-0.0647642	-0.00153282	-0.108095	0.0628454	-0.177031	0.0840127	-0.0116295	0.0575711	-0.137417	0.131394	0.0419197	-0.113315	-0.10924	0.00438282
21282	WO	RH	5	-4.77901	29	YE	NS	12	6.81	4.07	69.7358	-2.4629	6.06586	521.573	11.7346	1331.84	-25.7372	4.04381	-5.05959	6.83426	-0.0840834	-0.00438686	-0.118938	-0.0732462	-0.0599293	-0.0182078	-0.0266819	-0.0552987	-0.071877	-0.0133463	-0.0171884	-0.00774456	-0.258174	-0.276958	-0.0386708	-0.0350119	0.0024405	-0.0981096	-0.028036	-0.0843593	-0.110228	-0.0297378	-0.259629	-0.0636662	-0.285369	-0.111319	-0.0972989	-0.0830102	-0.0207297
21284	WO	RH	9	-0.77901	26	YE	NS	11	5.5	4.12	71.3374	-0.861255	0.74176	545.67	35.8316	1430.71	73.1368	3.54552	-5.45731	7.35495	-0.0608828	-0.025692	-0.0777624	-0.128777	-0.068266	0.0100125	0.0100641	-0.0195177	-0.175581	-0.0974042	-0.343528	-0.0858038	-0.149726	-0.326232	-0.0681503	-0.174143	-0.00704473	-0.0584944	-0.100645	-0.243686	-0.224615	-0.0773591	-0.237543	-0.189081	0.0108656	-0.0939622	-0.165904	-0.133326	-0.0416133
21285	WO	RH	12	2.22099	30	NO	NS	4	6.36	4.61	69.6947	-2.50397	6.26984	506.768	-3.07036	1351.04	-6.53622	3.55373	-7.55826	5.98144	-0.108423	-0.0104784	-0.108342	-0.0548788	-0.0877869	-0.00117322	-0.0135811	-0.0656426	-0.0475531	-0.0255504	0.0620971	-0.0350931	-0.388672	-0.320353	-0.111651	-0.217838	-0.0138575	-0.0215962	-0.075032	-0.130378	-0.228224	-0.087839	-0.436374	-0.144044	-0.324722	-0.158209	-0.12384	-0.16854	-0.0340434
21286	WO	RH	5	-4.77901	28	YE	NS	18	6.03	4.53	74.0945	1.89576	3.59391	527.48	17.6416	1438.71	81.1278	3.60301	2.49236	6.89431	-0.00746734	0.0143827	0.00370654	0.0127908	0.028062	0.00146447	0.0144318	-0.0316098	0.00250943	-0.0602905	0.0240019	0.0162632	0.100257	-0.192273	0.0578039	0.0594374	0.0227641	0.0426558	0.0214675	-0.00723428	0.0643086	-0.00948748	0.342738	-0.080829	0.349427	0.2018	-0.0225471	-0.0824414	0.0148719
21291	ME	LH	9	-0.77901	27	YE	NS	13	4.83	5.3	68.2108	-3.98788	15.9032	531.879	22.0406	1480.18	122.605	3.95346	-3.32266	6.24171	-0.103123	-0.0477046	-0.0425688	-0.0580977	-0.255199	-0.0241857	-0.00962307	-0.021075	0.0032317	-0.0727012	-0.143037	-0.0855334	0.0853104	-0.196332	-0.0552197	-0.0633933	-0.0049245	0.0147011	-0.104206	-0.0893886	-0.281661	-0.103052	-0.462076	-0.0867687	-0.258808	-0.346504	-0.0148875	-0.00484477	-0.0384338
21297	WO	LH	5	-4.77901	26	NO	NS	6	4.42	4.96	69.3333	-2.86536	8.2103	538.131	28.2926	1443.39	85.8118	3.91239	-2.80417	7.99488	-0.0130308	0.0149385	-0.0953122	-0.0851737	-0.0812677	-0.0115278	-0.00729506	-0.038089	-0.0389144	-0.016478	-0.0587442	0.0107737	-0.154765	-0.223086	-0.0106227	-0.071161	0.0079647	-0.100663	-0.0290472	-0.0309836	-0.10629	-0.0479108	-0.233129	-0.103045	-0.198234	-0.0481491	-0.121053	-0.142706	-0.0292035
21299	ME	RH	9	-0.77901	28	YE	NS	2	5.5	4.98	67.3484	-4.8503	23.5254	513.222	3.38364	1435.63	78.0478	3.83847	-0.587214	6.86242	0.0856275	0.0126595	-0.114498	0.0325855	0.0127465	0.00203717	0.0229433	0.0304876	0.0167012	-0.0962588	-0.100314	0.0416847	-0.0905272	-0.216084	0.0477162	-0.0552377	0.0155007	-0.0623485	0.0202445	-0.0590144	-0.0261146	0.00889467	-0.0769896	-0.0643	0.232693	0.162625	-0.0989692	-0.0584044	-0.00891416
21300	WO	RH	5	-4.77901	29	YE	NS	6	6.51	5.54	74.3628	2.16407	4.6832	490.974	-18.8644	1301.95	-55.6262	3.42231	-8.93869	5.45864	-0.12788	-0.0145049	-0.190694	-0.16582	-0.217729	0.000798699	0.0176536	-0.00374025	-0.0598925	-0.0447985	-0.139146	-0.0301611	-0.185843	-0.326089	-0.0566219	-0.0606498	0.00300922	-0.140855	-0.087413	-0.115308	-0.135382	-0.0345418	-0.370934	-0.0650802	-0.28668	-0.12924	-0.0801433	-0.307308	-0.0225997
21301	ME	RH	5	-4.77901	29	YE	NS	0	6.09	5.65	76.1232	3.92451	15.4018	456.379	-53.4594	1262.88	-94.7012	3.42231	-2.80541	5.6827	-0.000869295	-0.0210317	-0.0900158	-0.0213421	-0.0642252	-0.00119299	0.00422036	0.0325504	0.084373	-0.0929351	-0.291233	-0.057337	0.0984823	-0.141475	-0.119446	-0.103442	0.00470486	-0.0195156	-0.0723892	-0.169493	-0.126091	-0.0434055	-0.046312	-0.117386	-0.148075	-0.122245	-0.140377	-0.0446716	0.00364172
21305	WO	RH	9	-0.77901	29	NO	NS	15	7.09	4.55	67.1403	-5.05838	25.5872	535.104	25.2656	1281.73	-75.8442	3.75633	-1.80761	7.20671	-0.00425687	-0.00668237	-0.0173279	-0.0265459	0.0175408	-0.00473451	0.00327996	-0.0149033	-0.0483996	-0.0176368	0.0488108	-0.0256868	-0.0391775	-0.0477351	0.10881	-0.0116033	-0.0120125	0.0273056	-0.0539813	0.0178987	-0.130838	-0.00857973	-0.297785	-0.0511401	-0.260611	-0.152793	-0.0160435	0.0527884	-0.0222058
21307	ME	RH	9	-0.77901	29	YE	NS	4	7.65	4.7	79.05	6.85127	46.9399	472.011	-37.8274	1421.38	63.7988	3.54552	-2.6927	6.30626	-0.100278	-0.0205842	-0.0417176	-0.0891704	-0.120773	-0.0113544	-0.00570977	-0.0623709	-0.0623876	-0.0584772	-0.0960573	-0.0613909	-0.0291733	-0.256423	0.0357506	-3.86121e-05	-0.0075173	-0.0333028	-0.044204	-0.0186783	0.0265137	0.0105429	0.0322741	-0.0384311	-0.00770824	0.100323	0.00328962	-0.144675	-0.00232795
21308	WO	RH	5	-4.77901	28	NO	NS	7	5.31	4.61	70.9377	-1.26098	1.59007	470.451	-39.3874	1195.71	-161.868	3.65503	0.0366618	6.66271	-0.115173	-0.00661882	-0.0397245	-0.0434077	-0.0703307	0.00652235	0.00760675	0.0254753	0.0181244	0.0816069	0.138334	0.0354391	0.0216888	0.0175509	-0.054717	-0.0401031	-0.0164896	-0.0195088	-0.0198179	-0.00544291	-0.0646738	-0.0413279	-0.175639	-0.00331975	-0.00549451	-0.0860167	0.000105717	0.0391369	-0.0104517
21309	ME	RH	17	7.22099	29	YE	NS	1	3.63	4.97	67.2142	-4.98446	24.8448	527.621	17.7826	1394.3	36.7208	3.65503	0.220792	7.29671	0.0259221	0.0147216	-0.00760256	0.0336019	0.00380528	-0.0154681	0.0047688	0.0145627	0.106579	-0.0578796	0.0927097	-0.00200379	-0.168782	-0.157756	0.0174838	-0.0324648	0.0103187	-0.0223613	0.00473337	-0.0206989	-0.00541796	0.0233753	0.153717	-0.0195419	0.0895174	-0.00542329	-0.0242892	-0.0755233	-0.0142916
21313	WO	RH	9	-0.77901	27	YE	NS		5.63	4.64	79.0582	6.85948	47.0525	475.52	-34.3184	1370.12	12.5398	3.49076	-4.25409	5.47429	-0.0657619	-0.0104636	-0.0143018	-0.076098	-0.10943	-0.00787003	-0.00817977	-0.0643938	-0.174165	-0.00460937	0.124823	-0.00543704	-0.206129	-0.192275	-0.0489879	-0.0407856	-0.00276547	-0.0909069	-0.0773406	-0.10576	-0.298091	-0.0514826	-0.170106	-0.130349	-0.221608	-0.345864	-0.0863707	-0.0776877	-0.0325469
21314	ME	RH	5	-4.77901	29	YE	NS	14	4.63	6.63	68.7775	-3.42115	11.7042	508.886	-0.952363	1364.93	7.34878	3.49076	0.503329	6.34874	-0.148809	-0.00504137	-0.120555	0.082511	-0.0771015	-0.00735957	-0.00432072	0.0695731	0.149732	0.0856642	0.333172	0.0853464	0.291958	0.0397165	0.05326	-0.0244448	0.016195	0.00216125	-0.0269998	-0.0601906	-0.0906144	-0.00492589	-0.0174449	-0.103151	0.0363957	0.109632	-0.0409812	0.0345603	-0.0255659
21315	WO	RH	9	-0.77901	27	YE	NS	14	5.46	4.36	70.7379	-1.46084	2.13407	477.252	-32.5864	1219.42	-138.153	3.31554	-5.56531	6.56768	-0.139037	0.0210933	-0.170784	-0.0173585	-0.0712359	-0.00290113	-0.00295077	-0.0135402	-0.0598715	-0.0211916	-0.0768098	0.00143642	-0.0900738	-0.293922	-0.106527	-0.13132	0.0192875	-0.160883	-0.0899163	-0.0874565	-0.195487	-0.0878462	-0.548395	-0.0659007	-0.35665	-0.218547	-0.0384888	-0.271541	-0.0508119
21316	WO	RH	9	-0.77901	29	YE	NS	27	5.81	4.76	73.4456	1.24689	1.55474	518.04	8.20164	1356.18	-1.39922	3.80287	1.49755	6.99198	0.000363041	0.0178841	-0.0457161	0.00854998	-0.0172215	0.00893461	0.0156339	0.067389	0.0865484	0.047281	0.120182	0.038976	0.132601	0.023523	0.0766413	0.142753	0.024883	-0.0537492	0.0449808	-0.00218403	0.000379029	0.0392115	0.195457	0.0109262	0.0118339	0.120295	0.0275697	-0.0289958	-0.00998539
21317	ME	LH	12	2.22099	27	YE	NS	9	5.94	4.24	72.5695	0.370778	0.137476	539.33	29.4916	1437.04	79.4618	3.80287	0.0615324	7.27835	-0.10677	0.00143896	0.0498708	-0.00976385	-0.140166	0.0157811	0.00881646	0.0135732	0.0509779	0.0254131	-0.0347492	0.00523964	-0.0502623	-0.0474043	-0.124829	-0.306207	-0.015166	-0.0595416	-0.0499123	-0.0283802	-0.00825389	-0.0307269	0.0967476	-0.0700211	0.273321	-0.402275	-0.0418982	0.00697617	0.00551362
21318	WO	RH	9	-0.77901	29	YE	NS	6	5.68	4.74	66.486	-5.71273	32.6352	508.727	-1.11136	1210.18	-147.402	3.35387	-4.18174	7.25336	-0.0604935	0.0128459	-0.0423529	-0.199204	-0.0487368	-0.00990379	-0.0109495	-0.0958345	-0.0661173	0.03753	0.101347	-0.00431708	-0.0937538	-0.00720252	0.0393964	-0.0472746	-0.0130622	-0.0913585	-0.0441094	-0.0155399	-0.11181	0.00151673	-0.347904	0.00459541	-0.274547	-0.134143	-0.0034572	-0.112669	-0.019246
21319	WO	RH	5	-4.77901	29	YE	NS	0	4.74	5.01	67.885	-4.31368	18.6079	533.521	23.6826	1282.93	-74.6472	3.44969	-6.47014	6.56784	-0.083262	-0.0180025	-0.15429	-0.279807	-0.0309296	-0.0204509	-0.013408	-0.0476824	-0.0974345	0.0703644	0.105414	-0.0261383	-0.0280982	0.0286941	0.0592474	0.0822359	0.00643452	-0.159807	-0.0412891	-0.0953336	-0.150657	-0.0239504	-0.175997	-0.0541634	-0.130873	-0.02439	0.0104035	-0.200707	-0.0192691
21320	WO	RH	5	-4.77901	29	NO	NS	8	7.24	3.99	74.5626	2.36393	5.58818	574.519	64.6806	1524.77	167.191	3.66051	-3.28069	7.1116	-0.0456522	0.0101881	-0.105862	-0.117229	-0.0663128	-0.00320431	-0.00360609	-0.0214267	-0.0420471	-0.00337661	0.030436	-0.00268498	0.0257748	-0.181155	-0.0233738	-0.0568836	-0.0146818	-0.163124	-0.0357468	-0.0879228	-0.11012	-0.0283031	-0.269781	-0.0120539	-0.17062	-0.0460839	-0.0271946	0.0682831	-0.0234369
21321	ME	RH	5	-4.77901	30	YE	NS	3	5.59	3.86	71.7728	-0.425937	0.181422	644.003	134.165	1555.48	197.904	3.67146	-4.7063	8.91895	-0.0243539	-0.0444687	-0.0323945	-0.0393536	-0.0199093	-0.00626699	-0.00727256	-0.0512872	-0.0547373	0.0128872	0.031566	0.00910744	-0.00546982	-0.0366949	-0.0102847	-0.0226306	0.00337435	-0.0366201	0.0252597	0.026344	0.0055911	-0.0178652	-0.188984	-0.0445904	-0.211316	-0.106337	-0.0289696	-0.0809416	-0.0204846
21324	WO	RH	5	-4.77901	29	YE	NS	35	6.29	5.29	74.2067	2.00801	4.03211	535.322	25.4836	1518.27	160.691	3.48802	-7.04611	6.73853	-0.0500586	0.00573655	-0.162167	-0.0663264	-0.0553695	-0.00606091	-0.0126167	-0.0284395	-0.0544293	-0.0880249	-0.337218	-0.142343	0.131878	-0.295724	-0.101008	-0.15179	-0.0276113	-0.138703	-0.0787824	-0.0491833	-0.101432	-0.0616054	-0.401294	-0.0611919	-0.401908	-0.246395	-0.0557494	-0.208792	-0.0133732
21325	WO	RH	17	7.22099	30	YE	CS	7	4.75	5.24	69.6728	-2.52587	6.38001	431.941	-77.8974	1210.74	-146.84	4.17796	-6.35813	6.15305	-0.172509	-0.0228009	-0.219967	-0.0143389	-0.119155	-0.0156646	-0.0368966	-0.116834	-0.0779811	-0.0384781	0.0757542	-0.0534221	-0.182777	-0.200779	-0.0643239	-0.0387714	-0.0080091	-0.0867195	-0.0882304	-0.0944223	-0.142648	-0.0538114	-0.505096	-0.131619	-0.367146	-0.217595	0.00937089	-0.0651742	-0.0301109
21328	WO	RH	9	-0.77901	28	NO	NS	18	5.46	4.65	74.0862	1.88755	3.56283	528.415	18.5766	1471.9	114.32	3.50171	1.5184	6.79758	-0.0373778	0.00793772	0.0176592	-0.055536	0.0489428	0.00712906	-0.00526974	0.0186241	-0.0242881	0.0924629	0.164758	0.0551371	-0.113974	0.0360248	0.0594506	0.045435	-0.0142132	0.0352876	-0.000872773	-0.0223174	-0.0156782	-0.00945752	0.247261	-0.0800797	0.0396313	0.14857	-0.0190162	0.0278549	-0.0104732
21337	ME	RH	5	-4.77901	28	YE	NS	5	5.4	5.2	68.5065	-3.69219	13.6323	535.979	26.1406	1425.78	68.2018	3.3922	-3.54667	6.99809	-0.0847298	-0.00579011	-0.0960455	-0.104126	-0.0749905	0.00449815	-0.0019582	-0.0199982	-0.0280545	-0.0552974	-0.185015	-0.0453699	0.0473722	-0.0746604	-0.0318742	-0.0590925	-0.00987667	-0.071526	-0.0620112	-0.0449713	-0.123913	-0.0322084	-0.386453	-0.0754	-0.209029	-0.139201	-0.0578024	0.00427561	-0.0275219
21343	ME	RH	9	-0.77901	29	YE	NS	1	5.56	4.52	66.7023	-5.49644	30.2108	479.093	-30.7454	1339.27	-18.3112	3.64682	-2.90418	6.5783	-0.0286881	-0.0254237	-0.0385997	-0.125339	-0.0946011	-0.00922681	-0.000725482	-0.0200711	-0.0981166	-0.0161986	-0.00528134	-0.000663126	-0.157506	-0.157631	-0.000266177	-0.0826277	-0.0302835	-0.0380693	-0.0384309	-0.0472993	-0.0660922	-0.00330381	-0.0446272	-0.0228407	0.0375094	0.0352635	-0.0188402	-0.155958	-0.00233072
21344	ME	RH	5	-4.77901	26	NO	NS	3	4.28	4.95	69.232	-2.96666	8.80108	535.578	25.7396	1424.52	66.9368	3.60301	2.59228	7.29426	0.0564634	-0.00100977	-0.0559051	0.138366	-0.0356692	-0.0161284	0.0107493	0.0413408	0.0107792	-0.114896	-0.419909	-0.120677	-0.0480713	-0.191875	0.077665	0.105535	0.0499057	0.0235035	0.0411789	0.0106792	0.0826006	0.0385218	-0.165531	-0.0941873	0.194074	0.0819365	0.0158146	0.184663	0.0170853
21347	WO	RH	12	2.22099	29	YE	NS	5	6.14	4.78	76.501	4.30233	18.5101	498.686	-11.1524	1465.53	107.948	3.66051	-3.22005	6.81565	-0.083746	-0.0158197	0.027241	-0.0634028	0.0349757	-0.00716953	-0.00880307	-0.104494	-0.18553	-0.0352667	-0.044514	0.0279894	-0.251729	-0.233986	0.0478253	-0.0205817	-0.0169619	-0.0233566	0.0121081	-0.0884742	0.037913	0.0619418	0.255183	-0.0754522	0.109974	0.17437	0.0468968	-0.130505	0.00770874
21351	WO	RH	9	-0.77901	30	NO	NS	10	5.23	4.24	66.5982	-5.60047	31.3653	440.789	-69.0494	1207.53	-150.046	3.52635	-0.651665	5.76972	0.00937612	0.013792	-0.0134037	0.0202804	-0.0896358	0.00451345	0.000155543	-0.0273761	-0.176796	-0.0637619	-0.209111	-0.0310671	-0.20957	-0.292609	0.0845261	0.0283861	0.0225075	0.0127265	-0.00248217	-0.0598232	0.00676195	-0.00553274	0.0979717	-0.0453257	0.0481308	0.034841	0.00857101	-0.0729111	0.0123157
21352	ME	LH	17	7.22099	30	NO	NS	6	5.25	5.21	74.6146	2.41595	5.83683	588.496	78.6576	1537.96	180.381	3.12389	-0.554757	7.51121	-0.0512858	0.00839691	-0.0346763	0.032829	-0.0631275	0.00285206	0.000562184	-0.0104065	-0.0389585	-0.0422838	-0.143496	-0.012762	0.0079677	-0.109821	0.0461867	0.0251679	0.0414663	0.0151851	-0.017147	-0.0490901	-0.0456631	0.00545071	-0.118913	-0.0596449	0.0425338	0.0606058	-0.00687605	-0.086089	-0.00572748
21353	WO	RH	5	-4.77901	28	YE	NS	13	6.66	4.26	74.5544	2.35572	5.54942	441.411	-68.4274	1225.49	-132.084	3.12389	-6.04215	5.25301	-0.171649	-0.0266755	-0.113862	-0.150347	-0.242201	-0.0258125	-0.0148578	-0.0386897	-0.14074	-0.0455198	-0.16921	-0.100139	-0.107947	-0.121176	-0.134388	-0.209156	-0.0428751	0.0145115	-0.150627	-0.19137	-0.32731	-0.134813	-0.627591	-0.126045	-0.0903828	-0.168129	-0.125289	-0.111549	-0.0324935
21357	WO	RH	5	-4.77901	26	YE	NS	5	5.33	5.73	71.6304	-0.568305	0.322971	470.588	-39.2504	1290.9	-66.6742	3.52635	-0.527174	6.84415	-0.00849011	0.00692557	-0.0429679	-0.00203516	0.0404632	0.000137366	0.00426188	0.0548384	0.0367175	-0.0604473	0.0206302	0.0485368	0.147891	-0.210755	0.0220823	0.0398527	-0.00329695	-0.0217006	-0.039357	-0.0951691	-0.12987	-0.0300065	-0.0793826	-0.0919789	-0.000983736	-0.0106226	-0.0743711	-0.0453623	0.00670015
21361	ME	RH	5	-4.77901	29	YE	CS	11	5.96	4.23	69.4593	-2.73942	7.50443	563.41	53.5716	1548.35	190.772	3.58932	-4.29998	7.31673	-0.0954459	-0.0186634	-0.0570598	-0.161641	-0.0900119	0.00719122	0.0106574	0.0386633	-0.0942957	-0.0996118	-0.244969	-0.0637324	-0.231078	-0.322668	-0.0290246	-0.0742971	0.0107187	-0.0633598	-0.0260733	-0.110961	0.0136063	-0.0856786	-0.0191886	-0.221032	0.13979	0.115821	-0.153151	-0.313312	-0.0396225
21362	WO	RH	5	-4.77901	25	YE	NS	5	5.37	4.78	69.4346	-2.76406	7.64003	533.572	23.7336	1411.23	53.6538	3.96715	-9.12344	7.25375	-0.126493	-0.00265692	-0.089684	-0.167037	-0.0492252	-0.00680724	-0.0119687	-0.0373945	-0.0173195	0.0484239	0.089718	0.00718209	0.0198281	-0.0237475	-0.00411944	0.0119169	-0.000314811	-0.239277	-0.103479	-0.0943375	-0.220954	-0.04062	-0.440807	-0.156569	-0.845173	-0.231665	-0.0480672	-0.0897133	-0.0604723
21363	ME	RH	5	-4.77901	28	YE	NS	14	6.34	4.03	76.4162	4.21746	17.787	421.887	-87.9514	1292.99	-64.5852	3.96715	-4.87857	5.82154	0.0467414	0.0271484	-0.110306	-0.0845044	-0.0584238	-0.00266446	0.00238912	-0.0509163	-0.0531172	-0.126989	-0.324262	-0.0798002	-0.113481	-0.27961	-0.06683	-0.0479692	-0.00534339	-0.0277601	-0.0992884	-0.164657	-0.200223	-0.0710058	-0.228581	-0.172078	-0.193158	-0.16692	-0.119655	-0.156348	-0.00780632
21370	ME	RH	5	-4.77901	28	YE	NS	2	5.91	5.34	75.0554	2.85675	8.161	467.067	-42.7714	1288.16	-69.4142	3.56468	-3.5762	6.18277	-0.0290741	-0.0104363	-0.135499	-0.0236296	-0.0724354	0.000975487	0.0141115	0.0243146	-0.0283217	-0.0495475	-0.225679	-0.0521975	-0.0344802	-0.209606	-0.00530073	0.0154772	-0.0145175	-0.0050248	-0.0127145	-0.0145265	-0.0615686	0.0181345	-0.286117	-0.0944967	-0.199956	-0.126912	-0.0266872	0.0394901	0.00281372
21373	ME	RH	17	7.22099	27	YE	NS	13	5.23	4.65	69.065	-3.13367	9.81989	560.642	50.8036	1425.99	68.4168	3.47159	-3.21236	7.41877	-0.137676	0.00379964	-0.0992852	-0.0348128	0.034089	0.0111028	-0.0045238	0.0124002	-0.0240989	0.0252975	0.169222	0.059877	-0.249016	-0.105672	-0.019239	-0.0699157	-0.0214481	-0.0166822	-0.0202377	-0.145785	-0.0469484	-0.0766973	-0.136618	-0.126293	-0.252438	-0.21079	-0.0358768	-0.110486	-0.012191
21374	ME	RH	9	-0.77901	28	YE	NS		4.03	4.93	75.8138	3.61513	13.0692	478.73	-31.1084	1335.44	-22.1422	3.16222	-0.221996	6.42786	-0.0097166	0.0129303	-0.0140536	-0.0568492	0.0368058	-0.0200014	0.00682186	0.019904	0.0341969	-0.0115595	-0.132846	-0.0234256	-0.0977072	-0.113863	0.0358386	-0.0184909	-0.000766045	0.00268976	-0.0269319	-0.112793	-0.0220371	0.0196055	0.00983361	-0.0884706	-0.113519	-0.0346611	0.058418	0.0315464	-0.0153094
21376	ME	RH	9	-0.77901	25	YE	NS	1	5.76	4.53	71.1595	-1.03922	1.07997	564.179	54.3406	1515.26	157.677	4.05202	-5.56217	7.6227	-0.0746742	-0.0117945	-0.125648	-0.118472	-0.0164854	-0.0142216	-0.0047466	-0.0294622	-0.107738	-0.0363347	-0.130652	-0.00105283	-0.192381	-0.114314	-0.0358004	-0.0801231	-0.0119301	-0.117793	-0.0933871	-0.169304	-0.190645	-0.121122	-0.418879	-0.1996	-0.27818	-0.201633	-0.124299	-0.0583813	-0.0197342
21378	WO	LH	5	-4.77901	28	YE	NS	16	6.21	5.15	70.0862	-2.11245	4.46246	474.899	-34.9394	1303.2	-54.3792	3.69884	-1.33285	6.76821	-0.020713	0.0286004	-0.0516882	-0.0637814	-0.0116524	0.00452748	0.00528593	0.00580347	-0.0027776	-0.00893011	-0.0534228	0.0155194	-0.0542691	-0.211353	-0.00691301	0.00690652	-0.0186324	-0.0889673	-0.00254767	-0.0806642	-0.0493046	-0.0268802	-0.0651896	-0.0626334	-0.0588871	-0.0505943	-0.0606335	0.0389953	-0.00583232
21382	WO	RH	5	-4.77901	27	NO	NS	6	7.02	4.57	66.809	-5.38966	29.0484	492.43	-17.4084	1228.73	-128.849	3.31554	-4.47107	6.72322	-0.0314197	-0.00740875	-0.0199639	0.149068	-0.0863999	-0.0171459	-0.00859864	-0.00284823	-0.135188	-0.123323	-0.209582	-0.0877134	-0.0263626	-0.310473	-0.0258913	-0.0466321	0.000677869	0.0470917	-0.0523225	-0.158245	-0.16746	-0.056554	-0.455843	-0.135964	-0.327069	-0.157617	-0.111764	-0.0261316	-0.0182232
21386	WO	RH	9	-0.77901	29	YE	NS	27	5.32	4.37	75.4552	3.25647	10.6046	513.696	3.85764	1303.94	-53.6412	3.71526	-11.7222	7.4564	-0.113036	-0.0293121	-0.238473	-0.0565298	-0.213764	-0.00790668	-0.0165619	-0.0294993	0.0162084	-0.114298	-0.109748	-0.0603634	-0.295877	-0.494246	-0.0212901	-0.135627	0.00541884	-0.157445	-0.1012	-0.262572	-0.270786	-0.1067	-0.659169	-0.147991	-0.533692	-0.449036	-0.10517	-0.301	-0.0545007
21388	WO	LH	9	-0.77901	28	YE	NS	21	4.7	4.01	68.7283	-3.47043	12.0439	542.396	32.5576	1293.55	-64.0292	3.70979	-5.75424	7.14805	-0.0370376	-0.0182464	-0.195627	-0.178556	-0.037306	-0.00659396	0.00592268	-0.00229722	-0.0206274	0.0085182	0.0253152	0.021635	-0.0775181	-0.143867	0.102336	0.0753692	0.0111267	-0.123197	-0.0271611	-0.24493	-0.223285	-0.0134882	-0.602898	-0.2671	-0.476178	-0.178655	-0.127491	-0.090212	-0.00683877
21390	WO	RH	9	-0.77901	29	YE	NS	25	5.87	4.15	77.9274	5.72875	32.8186	481.301	-28.5374	1289.16	-68.4202	3.83299	-0.521264	6.67443	0.0719509	-0.00407395	-0.0216946	0.029736	-0.000376468	-0.00201751	0.0212155	0.0222984	-0.0145514	-0.105743	-0.204322	-0.0459166	-0.0393703	-0.157013	-0.0339375	-0.00560127	0.0109093	-0.000193009	0.0475359	-0.0818539	0.0196898	-0.00675744	0.0831109	-0.0398284	0.0689118	0.0449804	-0.00873673	-0.00266583	-0.0119938
21391	WO	RH	5	-4.77901	29	NO	NS	12	6.74	4.29	69.8015	-2.39719	5.74652	528.255	18.4166	1396.95	39.3758	4.56126	-5.39149	7.0305	-0.0422697	0.00171168	-0.10496	-0.0383147	-0.0741387	-0.0130549	-0.0041966	-0.0480731	-0.0978322	-0.0738401	-0.162826	-0.0300355	-0.225143	-0.215844	-0.0642163	-0.122738	-0.0131006	-0.0466258	-0.0303414	-0.126863	-0.106003	-0.0710867	-0.279888	-0.152204	-0.0864309	-0.0283675	-0.0944826	-0.0868314	-0.0313859
21395	ME	RH	9	-0.77901	30	YE	CS	2	4.33	5.15	67.4853	-4.71341	22.2162	501.377	-8.46136	1298.36	-59.2192	3.55921	-2.93408	6.2754	-0.0228673	-0.00305135	-0.0547949	-0.126265	-0.0507033	0.00774785	0.00108077	-0.0256721	-0.0194485	0.00364348	0.026641	-0.01333	-0.129838	-0.0986963	0.00204526	0.0027024	0.00097252	-0.0454972	-0.0150837	-0.0168857	-0.0274825	-0.0273956	-0.0594985	-0.0464741	-0.0566401	-0.0319639	0.00630242	-0.0923876	0.00883441
21396	WO	RH	5	-4.77901	25	YE	NS	5	6.17	4.37	66.3546	-5.84414	34.154	603.864	94.0256	1386.02	28.4408	3.55921	-3.46791	8.29478	-0.0532334	-0.034342	-0.0672519	-0.101153	-0.0101656	9.72127e-06	-0.00313629	-0.0502824	-0.0938901	-0.0414102	-0.134143	-0.0498574	-0.0675365	-0.0999694	0.0398595	-0.0556509	0.0144567	-0.110234	-0.0264239	0.00166543	-0.0482115	0.00108114	-0.180996	-0.0018303	-0.261774	-0.183161	0.0522744	-0.016293	-0.0217159
21400	WO	RH	9	-0.77901	28	NO	NS	10	3.88	4.66	74.7899	2.59117	6.71419	454.982	-54.8564	1297.3	-60.2812	3.75086	-3.39389	6.07046	-0.0803698	-0.0188027	-0.088342	-0.0109579	-0.105692	-0.00048429	0.00406515	0.00777487	-0.014172	-0.00899504	0.00407987	-0.0124752	-0.0167587	-0.115494	-0.031893	-0.00284695	0.00747262	-0.0716868	-0.0407017	-0.0940035	-0.12933	-0.0304179	-0.172349	-0.0956983	-0.129791	-0.131798	-0.0409953	-0.160735	-0.0163798
21401	WO	RH	9	-0.77901	28	YE	NS	12	4.57	4.67	71.4825	-0.716149	0.512869	506.227	-3.61136	1228.23	-129.347	3.70431	-7.27935	6.5981	-0.0271994	-0.00868879	-0.183031	-0.236501	-0.154143	-0.00545016	-0.0176353	-0.0822439	-0.149978	-0.090797	-0.297349	-0.0364301	-0.232952	-0.326246	0.0342964	-0.0487444	6.86227e-05	-0.223577	-0.0700103	-0.0423627	-0.101656	-0.0243196	-0.494067	-0.112128	-0.448813	-0.221786	-0.0456869	-0.122404	-0.0431778
21405	ME	RH	9	-0.77901	29	YE	NS	7	5.53	7.14	66.9213	-5.27741	27.851	622.342	112.504	1651.18	293.607	3.44148	-4.98943	9.35405	-0.0599968	-0.00100759	-0.0443309	-0.259472	0.0557295	-0.00606245	-0.0117305	-0.0593658	-0.0604463	0.0501523	0.23808	0.0489509	-0.146671	-0.173227	-0.0454919	-0.0639873	-0.0133239	-0.110596	-0.0487099	-0.0694117	-0.109145	-0.0247219	-0.0314308	-0.0704296	-0.229568	0.0129631	-0.0787514	-0.116113	-0.0308738
21406	WO	LH	5	-4.77901	25	YE	NS	5	5.5	5.23	77.4894	5.2907	27.9915	394.646	-115.192	1190.28	-167.294	3.41136	-0.0744571	4.69705	0.0254262	0.00917258	-0.00360542	0.0382008	-0.0437099	-0.00117654	0.00448422	-0.00793862	-0.0306411	-0.0806683	-0.111392	0.00295284	0.0227263	-0.12489	0.0354013	-0.0160588	-0.00212768	0.0870226	5.41719e-05	-0.00990877	-0.0454282	0.006989	-0.0605293	-0.0431623	0.0329388	0.011342	-0.0192952	-0.0528997	0.00195637
21410	WO	RH	0	-9.77901	29	YE	NS	4	6.92	4.19	75.5647	3.36599	11.3299	518.841	9.00264	1382.03	24.4538	3.50719	-4.7742	6.81928	0.032458	0.00315238	-0.0793275	-0.177514	-0.00168619	0.00167219	0.00368529	-0.0381929	-0.106979	-0.0929738	-0.288617	-0.0233581	-0.137148	-0.354947	-0.0274255	-0.0808854	0.00659959	-0.0776462	0.0160586	-0.0505087	-0.0015523	-0.0229232	-0.209861	-0.0254277	-0.0926468	-0.110282	-0.0684056	-0.246113	-0.0292199
21411	ME	RH	5	-4.77901	28	YE	CS	0	6.43	4.66	66.2752	-5.92354	35.0883	582.348	72.5096	1592.7	235.127	3.75359	-1.94294	6.98162	-0.103148	0.000939686	0.00390655	-0.169801	0.033022	-0.00626813	-0.0059556	-0.0284304	-0.117055	-0.0122519	-0.0517292	-0.0395878	-0.193989	-0.191181	0.0388531	0.018173	0.00193199	-0.0734771	-0.0216873	0.0222847	0.0224927	0.0148152	-0.0568112	0.0196624	0.021201	0.104629	0.0806496	-0.0845839	-0.026549
21412	WO	RH	9	-0.77901	28	YE	NS	4	6.21	3.85	67.4716	-4.7271	22.3455	543.306	33.4676	1396.66	39.0828	3.75359	-4.83617	7.28785	-0.0553082	-0.00538082	-0.0653928	-0.128561	-0.0272091	-0.00305571	-0.0122686	-0.0323758	-0.081344	-0.0498375	0.0618005	-0.0101531	-0.162924	-0.122507	-0.0426077	-0.0901017	-0.0247176	-0.0807968	-0.0592686	-0.0582813	-0.0971039	-0.0371894	-0.344867	-0.0381583	-0.345608	-0.23868	-0.115298	-0.102289	-0.0284932
21413	WO	RH	5	-4.77901	25	YE	NS	28	5.24	4.1	68.4244	-3.77433	14.2456	500.196	-9.64236	1327.85	-29.7322	3.52635	-4.85034	6.30805	-0.0528208	-0.00981331	-0.0508822	-0.130419	-0.032659	-0.00384134	8.91289e-05	0.0023598	-0.162036	-0.00213064	-0.0494929	-0.0390218	-0.211247	-0.0613374	-0.0313373	0.0276737	0.00909577	-0.103456	-0.0627954	0.0016316	-0.0833355	-0.0234179	-0.302592	-0.134518	-0.26199	-0.184708	-0.0110555	0.0375901	-0.00891372
21414	ME	RH	5	-4.77901	28	YE	CS	4	7.42	5.58	71.3457	-0.853041	0.72768	550.655	40.8166	1579.87	222.288	3.52635	-9.61929	7.29865	-0.133261	-0.0158405	-0.154975	0.0530011	-0.249856	-0.0212672	-0.00250446	-0.0673684	-0.031195	-0.161113	-0.386588	-0.136277	-0.0417406	-0.0933967	-0.245228	-0.133623	0.0114813	0.0669724	-0.327922	-0.178404	-0.407388	-0.173557	-0.575661	-0.159658	-0.582507	-0.503134	-0.232858	-0.121807	-0.0390701
21415	WO	RH	17	7.22099	30	NO	NS	7	5.68	5.66	73.4264	1.22773	1.50731	462.857	-46.9814	1345.12	-12.4582	3.40589	-2.94108	5.9038	-0.138454	-0.020243	-0.0654321	-0.0539071	-0.176866	-0.0161018	-0.0101456	-0.0299695	-0.143086	-0.00557273	-0.17593	-0.102656	-0.0765011	-0.122474	-0.0753264	-0.135687	-0.0234361	0.0731325	-0.0485157	-0.0666154	-0.129121	-0.0500223	-0.347117	-0.12164	-0.176755	-0.105521	-0.0680912	-0.0410465	-0.012935
21418	ME	RH	9	-0.77901	27	YE	NS	0	5.32	5.01	68.4463	-3.75243	14.0807	525.479	15.6406	1342.84	-14.7392	3.34565	-1.85076	7.4547	-0.0767505	-0.00421992	-0.0904945	-0.0854479	0.0185213	-0.00689796	0.0102362	-0.00564769	0.0516728	-0.0184035	-0.025962	0.0102071	0.000752409	-0.256294	-0.0787473	-0.00397543	0.00626413	-0.0610058	-0.0383682	-0.0437836	0.0154577	0.00210485	0.0194124	-0.0408735	0.000910764	0.124056	-0.00823014	-0.180825	-0.0103558
21421	WO	RH	5	-4.77901	29	YE	NS	11	6.12	5.13	80.3915	8.19282	67.1223	536.656	26.8176	1372.68	15.1008	4.23546	-6.66139	7.42714	-0.163601	-0.0327408	-0.119382	-0.307255	-0.0838259	-0.010963	-0.0140287	-0.0827729	-0.140059	0.08636	0.185053	0.0183061	-0.185621	0.0581209	-0.175605	-0.284179	-0.0342872	-0.116228	-0.153276	-0.306213	-0.180523	-0.209691	-0.380739	-0.327018	-0.295743	-0.333334	-0.227469	-0.287815	-0.0313283
21424	WO	LH	12	2.22099	29	YE	NS	11	4.04	4.58	73.2129	1.01417	1.02855	441.835	-68.0034	1220.78	-136.801	3.11567	-1.66031	5.50037	-0.0971224	0.0173939	-0.142748	0.00325159	-0.135036	0.0108553	-0.00565602	-0.0238391	-0.0807344	0.0225412	0.0166017	-0.00871445	-0.087453	-0.113286	0.0447347	0.0784952	0.0220442	-0.0680809	0.0260901	0.0192299	-0.0956462	0.0124702	-0.0463095	-0.015169	-0.0858515	-0.0462707	-0.00683852	0.0817189	-0.00912403
21428	WO	RH	5	-4.77901	30	YE	NS	1	5.81	3.93	76.7255	4.52684	20.4922	464.38	-45.4584	1373.56	15.9798	3.67693	-0.915437	5.83866	-0.0260097	0.00388073	-0.00305491	0.0606407	-0.0439597	-0.00788089	0.0159174	0.0319741	-0.0169491	0.00291001	-0.0780383	0.0215175	-0.030665	0.0468427	0.158643	0.11426	0.00832841	0.0183247	0.0002891	-0.0516126	0.00692066	0.0424935	-0.0253685	0.0417242	-0.101507	-0.049104	0.00940566	0.0338222	0.0226404
21436	ME	Gaucher	5	-4.77901	28	YE	NS	29	6.08	4.17	72.4271	0.22841	0.052171	538.34	28.5016	1543.15	185.573	3.44969	-5.71848	7.57736	-0.154023	-0.0101591	-0.276038	-0.209251	-0.12585	0.00537602	0.00125498	0.0306667	0.0162036	-0.00732138	0.0314948	-0.0203982	0.0644903	-0.11396	0.0458971	-0.0105024	0.0128765	-0.241734	-0.0292009	-0.012788	-0.121491	0.0304457	-0.245018	-0.0349495	-0.0960444	-0.166064	0.0190671	-0.178508	-0.0218195
21443	WO	RH	9	-0.77901	30	YE	NS	36	4.52	4.33	67.1704	-5.02826	25.2834	506.959	-2.87936	1276.23	-81.3432	3.44969	-11.6445	6.21845	-0.110001	-0.00847299	-0.140397	-0.139057	-0.156121	-0.0196435	-0.0235142	-0.184971	-0.213002	-0.0883723	-0.306583	-0.0736436	-0.335616	-0.261803	-0.146997	-0.263808	-0.0524811	-0.14034	-0.0993737	-0.1783	-0.182797	-0.0745946	-0.446148	-0.16773	-0.462149	-0.191733	-0.137639	-0.348475	-0.0404972
21444	WO	RH	12	2.22099	29	YE	NS	22	5.53	4.7	73.5688	1.37009	1.87716	415.051	-94.7874	1147.95	-209.631	3.69884	-4.13238	4.90978	-0.132626	-0.0196388	-0.105127	-0.062702	-0.0545693	-0.0250274	0.000268003	-0.0941851	-0.118626	-0.0271952	0.0440274	-0.0637169	-0.232506	-0.216085	-0.0176924	-0.0149544	0.00578028	-0.03584	-0.0278163	0.0202311	-0.0658108	-0.00803688	-0.259261	-0.0257677	-0.243669	-0.11712	-0.0148978	0.0257863	-0.0244564
21446	ME	RH	9	-0.77901	28	YE	NS	8	7.51	3.86	74.3436	2.14491	4.60062	597.519	87.6806	1532.68	175.107	4.2601	-2.19314	7.19998	-0.0448685	-0.00150222	-0.0971295	-0.0749231	-0.0516034	0.00880818	-0.00513254	0.000330274	-0.00266402	-0.0408545	-0.257314	-0.0730317	-0.175795	-0.165337	-0.0717848	-0.0657567	0.0115901	-0.0625628	-0.00332129	-0.0885174	-0.0471759	-0.0398694	0.0665821	-0.0816547	0.140074	0.11909	-0.0281174	-0.0324999	-0.00783928
21448	ME	RH	9	-0.77901	28	NO	NS	2	6.02	4.6	69.911	-2.28768	5.23346	523.211	13.3726	1283.65	-73.9232	3.5373	-5.27718	6.74613	-0.0374819	0.00868249	-0.0989684	-0.120425	-0.129593	-0.00711112	0.00261261	0.0704219	0.0526302	-0.0865294	-0.238962	-0.00952155	0.0135605	-0.167185	-0.0382621	-0.108643	0.0198813	-0.100045	-0.0849983	-0.0202237	-0.140863	-0.085424	-0.520696	-0.0719397	-0.359568	-0.138562	-0.0584245	-0.117375	-0.0398156
21452	ME	RH	9	-0.77901	27	YE	NS	17	5.67	5.72	68.4189	-3.7798	14.2869	558.908	49.0696	1506.63	149.052	3.6742	-1.639	6.66789	-0.147322	-0.0127742	-0.0182144	-0.118852	-0.145208	-0.00969012	-0.000917126	-0.0546419	-0.154986	0.0519586	0.059244	-0.0323874	-0.0400225	-0.0360216	-0.0404184	-0.0532687	0.00197213	-0.0839256	-0.0340727	0.1077	0.00809309	-0.0113516	-0.0859712	-0.0304744	-0.0424073	-0.0400984	0.0333426	0.0630383	-0.0179438
21455	ME	RH	9	-0.77901	28	YE	NS	11	4.57	4.53	76.7556	4.55695	20.7658	514.592	4.75364	1481.71	124.131	3.90144	-5.78351	6.35355	-0.170842	-0.0367865	-0.0916187	-0.0606882	-0.16947	-0.00999926	-0.00599648	-0.0415981	-0.0627972	0.0480824	0.111232	0.0442473	0.105696	-0.176661	-0.00289983	-0.0405749	0.00727929	-0.077075	-0.0251757	-0.0951355	-0.126551	-0.0485678	-0.397308	-0.124086	-0.355543	-0.221159	-0.0433151	-0.162928	-0.0179491
21456	WO	RH	9	-0.77901	27	NO	NS	23	3.45	4.46	76.627	4.42827	19.6096	555.772	45.9336	1368.75	11.1758	3.90144	-6.42891	7.38852	-0.0961859	-0.0020901	-0.145414	-0.152897	-0.21427	-0.000629665	0.00262342	-0.0256002	-0.0407516	-0.00714885	-0.0509785	-0.0470179	-0.087556	-0.199809	-0.019507	-0.127497	-0.0224243	-0.0866408	-0.0654481	-0.117581	-0.0866729	-0.0622224	-0.299894	-0.128377	-0.182019	-0.214238	-0.0753393	-0.12051	-0.0247106
21457	WO	RH	12	2.22099	28	YE	NS	0	6.91	4.21	68.1013	-4.09739	16.7886	560.995	51.1566	1384.19	26.6108	3.78371	-5.30379	7.24859	-0.0818261	-0.00534528	-0.0829421	-0.161168	-0.0563418	-0.00368065	-0.0114462	-0.105905	-0.0947661	-0.0154168	0.148623	-0.00202584	-0.298189	-0.253912	0.0859098	-0.0389847	-0.0115866	-0.0821502	-0.0493963	-0.086182	-0.0821184	-0.0194582	-0.162015	-0.100186	-0.21878	-0.113981	-0.0290161	-0.0879027	-0.00777065
21461	WO	RH	5	-4.77901	26	YE	NS	4	5.5	5.39	76.5366	4.33792	18.8176	474.604	-35.2344	1329.53	-28.0472	3.50719	-2.9642	5.28482	-0.0127315	-0.0163468	-0.104249	0.0534223	-0.11697	0.0048538	0.00834464	0.0318205	-0.00775992	-0.0311606	-0.0805377	-0.0396233	0.0820153	-0.0445181	0.0317222	0.0745435	0.0135845	0.040753	-0.0128021	-0.0578811	-0.14854	-0.0479566	-0.322227	-0.0814631	-0.46479	-0.206058	-0.0869061	0.00200942	-0.0196839
21462	ME	LH	9	-0.77901	29	YE	NS	4	3.96	8.32	77.2868	5.08809	25.8887	506.888	-2.95036	1361.46	3.88678	3.42231	-0.311193	6.61385	0.0759495	-0.00905388	-0.034495	-0.00660211	0.100429	-0.00119805	0.0211325	0.0206217	0.0538885	-0.0170152	0.0811836	0.0645448	0.17629	0.0732359	0.000344387	-0.0476427	-0.0134043	-0.010136	-0.109092	-0.010738	-0.185043	-0.000122315	-0.0640048	-0.0582806	-0.187664	-0.182546	-0.0973464	0.0514572	-0.0159897
21463	WO	RH	12	2.22099	28	NO	NS	4	6.69	5.72	67.4853	-4.71341	22.2162	464.88	-44.9584	1238.93	-118.643	3.70431	-8.94228	6.60981	-0.139538	-0.0196398	-0.171055	-0.0731564	-0.107476	-0.00374086	-0.00102921	-0.0999269	-0.204433	-0.000224009	0.0148517	-0.045621	-0.318979	-0.200961	-0.043355	-0.116046	-0.00247358	-0.105753	-0.101246	-0.149572	-0.144254	-0.089638	-0.509705	-0.131262	-0.561731	-0.227808	-0.0966267	-0.226879	-0.0445692
21467	WO	RH	5	-4.77901	28	NO	CS	6	6.89	4.9	71.9233	-0.275355	0.0758203	450.823	-59.0154	1140.53	-217.051	3.25804	-7.69388	5.78885	-0.163122	-0.0247192	-0.0636617	-0.239083	0.0753448	-0.0192485	-0.0243763	-0.0783074	-0.200315	-0.0410443	-0.135934	-0.0489903	-0.320397	-0.19675	-0.101293	-0.195243	0.000660182	-0.0627671	-0.0462176	-0.164684	-0.149127	-0.0896478	-0.280532	-0.180199	-0.188096	-0.197634	-0.111045	-0.364145	-0.0266509
21468	WO	RH	9	-0.77901	30	YE	NS	18	4.11	5.72	72.3751	0.17639	0.0311136	553.145	43.3066	1347.08	-10.4992	3.23888	-4.13909	6.9632	-0.207362	-0.0376958	-0.0804939	-0.157841	-0.233451	-0.00606778	-0.0143778	-0.0247332	-0.0687348	0.0384564	0.0338976	-0.0287209	0.0155314	0.0291445	-0.0210516	-0.0207777	-0.0187454	-0.0712254	-0.0237311	-0.0826034	-0.094233	-0.0504547	-0.392372	-0.0978617	-0.336234	-0.181839	-0.0901635	-0.0454886	-0.0286728
21470	WO	LH	12	2.22099	28	YE	NS	3	4.07	4.09	73.9247	1.72601	2.97912	486.495	-23.3434	1193.6	-163.975	3.55373	-7.44288	6.53166	-0.0449212	-0.00586499	-0.120604	-0.161351	-0.074456	-0.00613384	-0.00133783	-0.0196932	-0.0676684	-0.117559	-0.318213	-0.0679095	-0.210277	-0.338305	-0.104767	-0.145869	-0.0200877	-0.125432	-0.0586293	-0.156331	-0.129963	-0.115189	-0.36899	-0.14028	-0.321153	-0.280984	-0.0898864	-0.116406	-0.0111068
21471	ME	RH	17	7.22099	28	YE	NS	0	5.95	4.38	72.0575	-0.1412	0.0199375	564.888	55.0496	1332.59	-24.9862	3.55373	-7.32076	7.24044	-0.0869965	-0.011034	-0.166553	-0.117122	-0.103384	-0.00374846	-0.0115413	-0.0619283	-0.116829	0.00834301	-0.0616944	-0.0698875	-0.118187	-0.129023	-0.00855571	0.029606	0.00962	-0.0866806	-0.0453297	-0.116077	-0.153367	-0.0826627	-0.39704	-0.0815312	-0.466599	-0.284107	-0.0785204	-0.101447	-0.021697
21477	WO	RH	12	2.22099	28	NO	NS	17	6.61	4.68	67.3648	-4.83388	23.3664	467.702	-42.1364	1265.22	-92.3602	3.8412	-7.52472	5.957	-0.0822003	6.373e-05	-0.138327	-0.14108	-0.148552	1.80152e-05	-0.00219613	-0.0191081	-0.152193	-0.0270214	-0.00784374	-0.063223	-0.250474	-0.199768	0.0133941	-0.106768	-0.00678691	-0.122547	-0.0606848	-0.223804	-0.10046	-0.0701986	-0.391722	-0.190957	-0.31857	-0.101881	-0.0628217	-0.220116	-0.00306901
21488	ME	RH	5	-4.77901	29	YE	NS	1	4.11	5.53	72.0767	-0.122035	0.0148926	513.167	3.32864	1341.19	-16.3892	4.33128	-5.25087	6.51683	-0.078037	0.00737703	-0.0366003	-0.0906079	-0.0493197	-0.0163323	-0.0286708	-0.0595691	-0.0834729	-0.0235803	-0.0484289	-0.0660343	-0.0627101	-0.170607	0.0150464	-0.119526	-0.0303478	-0.0528923	-0.0738867	-0.0861869	-0.0928021	-0.0659728	-0.339743	-0.136107	-0.357102	-0.162391	-0.0608125	-0.0138737	-0.0106341
21489	WO	RH	12	2.22099	29	YE	NS	40	5.1	4.53	68.4408	-3.7579	14.1218	539.202	29.3636	1382.3	24.7188	3.38672	-4.35495	7.06084	0.067487	0.0215981	-0.0656645	0.0434054	-0.149911	0.0066764	0.0124776	0.0653246	0.0292472	-0.103062	-0.137681	0.0167857	0.0165867	-0.320448	-0.0364665	-0.0798749	0.0140124	0.0223847	-0.0874539	-0.106892	-0.181769	-0.0026386	-0.396849	-0.0834181	-0.315673	-0.0976228	-0.0416087	-0.0817277	0.0120998
21490	WO	RH	5	-4.77901	30	YE	NS	6	5.58	4.99	69.8809	-2.31779	5.37216	503.224	-6.61436	1371.46	13.8828	3.67967	-4.08868	7.06974	-0.068687	0.00570382	-0.0491006	-0.00909399	0.0268974	-0.00805368	0.00398989	-0.0301504	-0.0815763	-0.0621696	-0.0337104	-0.0367345	-0.151949	-0.238612	-0.0647202	-0.0239089	-0.00744942	-0.0238906	-0.0386317	-0.166314	-0.125495	-0.0490836	-0.174322	-0.158274	-0.121735	-0.0263482	-0.0444087	-0.147266	-0.0166494
21491	WO	RH	5	-4.77901	28	YE	NS	24	5.6	4.52	70.9843	-1.21444	1.47486	517.264	7.42564	1311.66	-45.9212	3.3922	-8.93728	7.46761	-0.105268	0.0018447	-0.113894	-0.060118	-0.122646	-0.0122909	-0.0148639	-0.0562019	-0.136729	-0.109446	-0.237492	-0.0746377	-0.115761	-0.3597	-0.0658163	-0.214623	-0.023166	-0.129424	-0.0852135	-0.128157	-0.119887	-0.0234634	-0.450927	-0.141023	-0.344839	-0.101354	-0.0668208	-0.152947	-0.0216271
21492	ME	RH	9	-0.77901	29	YE	NS	4	4.15	4.55	68.8706	-3.32806	11.076	587.321	77.4826	1526.98	169.404	3.10472	-2.35802	7.99192	-0.0177543	-0.0101764	0.0440671	-0.12459	-0.0463281	-0.00334887	-0.00496196	-0.0328663	-0.067949	-0.0411428	0.0705405	0.00876684	-0.307268	-0.208797	-0.0124504	-0.177819	-0.0315384	-0.0377659	0.0202106	-0.0877905	-0.0130392	0.00356789	0.12029	-0.0255991	0.0552711	0.0164579	-0.00432812	-0.118632	-0.00368506
21497	WO	RH	12	2.22099	29	YE	NS	2	5.48	4.46	74.308	2.10931	4.4492	454.778	-55.0604	1202.77	-154.811	3.50719	-6.32216	6.2513	-0.0615908	-0.0133591	-0.0740991	-0.162143	-0.00895122	-0.0167762	-0.00140856	-0.0648729	-0.120822	-0.0729314	-0.145579	-0.0679983	-0.226739	-0.261193	-0.0314547	-0.122681	-0.023543	-0.0831526	-0.0652984	-0.138792	-0.108241	-0.0621683	-0.373441	-0.105442	-0.316948	-0.220936	-0.0666904	-0.134984	-0.0193585
21500	WO	RH	9	-0.77901	28	YE	NS	7	5.54	4.47	69.2621	-2.93655	8.6233	510.303	0.464637	1224.47	-133.105	3.84668	-8.71141	6.89316	-0.14061	-0.0204855	-0.0737039	-0.197477	-0.0817063	-0.0110096	-0.0354947	-0.0762606	-0.158793	-0.0727757	-0.231021	-0.0913723	-0.220564	-0.261227	-0.0916604	-0.126028	-0.0134761	-0.135802	-0.132893	-0.10693	-0.270399	-0.12173	-0.507345	-0.116813	-0.46592	-0.378205	-0.0993606	-0.152719	-0.0193172
21501	WO	RH	12	2.22099	27	YE	NS	4	5.7	3.75	72.7447	0.546	0.298116	546.373	36.5346	1270.52	-87.0622	3.52635	-6.05442	7.26815	-0.0542111	-0.0187123	-0.162474	0.0131998	-0.0776057	-0.00456251	-0.00710842	-0.0139505	0.0214409	-0.0785188	-0.0902388	0.0181359	-0.225152	-0.276554	-1.99356e-05	-0.0542234	0.0182513	0.00213995	-0.115349	-0.0703858	-0.198993	-0.0131819	-0.385949	-0.044968	-0.435073	-0.322155	0.0346648	-0.0560163	-0.0226697
21503	ME	RH	12	2.22099	28	YE	NS	0	6.03	4.96	66.2012	-5.99746	35.9696	651.532	141.694	1717.61	360.034	3.75633	-10.3811	8.94767	-0.24263	-0.0225906	-0.1926	-0.189079	-0.139609	-0.0130383	-0.00966632	-0.0934954	-0.0974115	-0.013772	-0.0640145	-0.103076	-0.0974608	-0.12338	-0.141472	-0.116857	-0.0194545	-0.1266	0.0174372	-0.11166	-0.131492	-0.0780983	-0.589871	-0.194165	-0.619897	-0.317479	-0.0945762	-0.218782	-0.0549251
21504	WO	RH	5	-4.77901	25	YE	NS	0	6.77	4.86	72.9309	0.732174	0.536079	459.609	-50.2294	1186.14	-171.438	3.87406	-5.75391	5.86485	-0.0958192	-0.00783034	-0.109243	-0.128203	-0.0897097	0.000147365	0.00230265	-0.0201922	-0.0991921	-0.0201613	-0.00367942	-0.0456745	-0.145811	-0.019756	-0.0493085	-0.0501451	-0.00526959	-0.201739	-0.0321343	-0.0803873	-0.066949	-0.0443584	-0.234653	-0.0575107	-0.258565	-0.128998	-0.069213	-0.105519	-0.00116441
21506	WO	RH	9	-0.77901	27	YE	NS	43	5.42	4.01	69.0595	-3.13915	9.85424	466.624	-43.2144	1214.62	-142.955	3.92882	2.94236	6.05381	-0.100725	0.00642809	-0.0456347	-0.00101623	0.051928	-0.0140599	-0.0246872	-0.00119642	0.143608	0.144657	0.365042	0.102408	0.162148	0.174282	0.0326091	0.0229631	-0.0111689	-0.0310257	-0.00323884	-0.0636627	-0.0201896	0.021153	0.0214475	-0.101301	0.0708989	0.134432	0.019003	0.00525677	0.00316429
21507	ME	RH	17	7.22099	24	YE	NS	18	8.17	7.14	73.7769	1.57817	2.49062	498.88	-10.9584	1381.44	23.8658	3.66598	-3.2136	6.52552	-0.0957138	-0.0192548	-0.0396955	-0.0651399	-0.12142	-0.0110237	-0.0111375	-0.0402106	-0.122774	-0.091588	-0.274775	-0.0610568	-0.211513	-0.343123	-0.0476507	-0.074649	-0.00998957	0.0334617	-0.0286614	-0.119456	-0.103238	-0.060995	-0.243412	-0.10967	-0.164025	-0.163511	-0.0654988	-0.0657066	-0.0325048
21512	ME	RH	9	-0.77901	27	YE	NS	5	5.09	5.04	69.1608	-3.03785	9.22851	562.465	52.6266	1479.98	122.402	3.57016	-5.32526	8.17026	-0.0588505	-0.0250673	-0.052104	-0.130041	-0.0902755	-0.0164512	-0.0112797	-0.0543602	-0.104147	0.015986	-0.0538531	-0.086323	-0.166437	-0.18433	0.0639798	-0.0810433	-0.0251591	-0.0998803	-0.0553038	-0.0721475	-0.0268497	-0.0339478	-0.232553	-0.102315	-0.287497	-0.119222	-0.0484392	0.0170605	-0.022955
21514	WO	RH	5	-4.77901	28	YE	NS	20	6.92	4.04	71.5044	-0.694246	0.481978	546.217	36.3786	1408.96	51.3808	3.53183	-3.4863	7.49195	-0.0535024	0.0130411	-0.107218	-0.0817212	-0.0441707	0.0063923	0.0127928	0.00229516	0.0164989	-0.105245	-0.262509	-0.0481584	0.0629003	-0.344908	0.0240255	-0.00987817	0.0219029	-0.0629939	-0.0207161	-0.0409633	0.0597205	0.0339839	-0.074478	-0.0240317	-0.144976	-0.0171879	0.0363427	-0.0464655	-0.0226277
21517	WO	LH	5	-4.77901	28	YE	NS		6.17	3.92	76.6461	4.44744	19.7797	414.781	-95.0574	1140.21	-217.372	3.52635	-4.0169	5.47056	-0.140571	-0.00441901	-0.0820375	-0.0867171	-0.0584122	-0.00285525	-0.00481875	-0.0474283	-0.0941352	-0.0340132	-0.0629712	-0.0302542	-0.190485	-0.269482	-0.00250037	-0.0868348	0.00565982	-0.0788302	-0.00410657	-0.144463	-0.083511	-0.0517187	-0.191724	-0.152524	-0.120977	-0.0179227	-0.0435288	-0.0964768	-0.0186434
21519	ME	RH	5	-4.77901	29	YE	NS	12	4.27	4.97	77.024	4.82526	23.2831	532.086	22.2476	1471.98	114.402	3.48802	0.697243	6.81081	-0.0412799	-0.00748459	-0.00402214	-0.0615565	0.041895	0.012965	0.0185241	-0.034329	-0.0122497	0.014884	0.016729	0.0196541	0.0102034	-0.03274	0.00781156	0.00260752	0.0193352	-0.0159434	-0.00778252	-0.116315	-0.0655336	0.041088	0.300057	-0.13873	0.17388	0.0938092	-0.0167971	-0.0536966	-0.00262831
21520	WO	RH	12	2.22099	30	YE	NS	6	6.22	4.6	68.3559	-3.84277	14.7669	547.033	37.1946	1313.49	-44.0922	3.60301	-5.86482	6.68114	-0.0414898	0.0072012	-0.0866216	-0.222744	-0.0121943	-0.00434059	0.000924976	-0.00952925	-0.0514727	-0.00607078	0.117732	0.0426282	-0.212295	-0.236612	-0.12913	-0.0799394	0.0171837	-0.0611302	-0.0239395	-0.076203	-0.0628236	-0.048553	-0.147503	0.0600561	-0.259669	-0.0963483	-0.06472	-0.16	-0.0173949
21521	WO	RH	17	7.22099	29	NO	NS	12	5.84	4.84	71.0034	-1.19527	1.42868	482.842	-26.9964	1313.1	-44.4792	3.43053	-2.58094	5.62569	-0.189062	-0.0179136	-0.0906407	0.0651575	-0.125969	-0.00925383	-0.000373208	0.0183892	0.0981285	-0.0870423	-0.14194	-0.0217492	0.0157794	-0.287919	0.000236902	-0.0128227	0.0037215	0.0226157	-0.0412958	-0.141748	-0.0770114	-0.0107918	-0.273474	-0.0554532	-0.108183	0.0184249	-0.0126712	-0.103201	-0.0311157
21524	WO	RH	17	7.22099	29	YE	NS	27	5.71	5.19	80.2519	8.05319	64.8538	490.101	-19.7374	1365.54	7.96378	3.7755	-10.5168	5.91557	-0.153251	-0.0277041	-0.268791	-0.251303	-0.133013	-0.00296009	-0.00893204	-0.0588794	-0.11271	-0.0717676	-0.160689	-0.0705158	-0.254111	-0.364	-0.0613965	-0.174202	-0.0221542	-0.265927	-0.0855021	-0.287906	-0.217307	-0.113895	-0.435909	-0.220328	-0.337936	-0.262453	-0.147897	-0.292634	-0.0506083
21525	WO	RH	12	2.22099	24	YE	NS	9	6.03	5.06	76.4162	4.21746	17.787	455.973	-53.8654	1167.06	-190.517	3.36482	-3.46438	4.72777	-0.0485919	-0.0278013	-0.0576811	-0.0374465	-0.099482	-0.0028535	0.000127793	0.0485944	-0.0892914	-0.141493	-0.275524	-0.089299	-0.158513	-0.471901	0.0476261	0.042506	0.0270432	-0.0124962	-0.0494413	-0.111883	-0.112612	0.015733	-0.245842	-0.10185	-0.226634	-0.11095	0.00196397	0.0700961	-0.00804242
21526	WO	RH	12	2.22099	26	YE	NS	3	5.9	4.52	69.2621	-2.93655	8.6233	527.871	18.0326	1418.99	61.4098	3.64408	-6.7729	7.40018	-0.0769157	-0.00728974	-0.073947	-0.161023	-0.0925848	-0.00431541	-0.000664667	-0.0541967	-0.0993012	-0.0264475	-0.079527	-0.0691537	-0.122435	-0.240574	0.00520266	-0.0024222	0.000541316	-0.0726658	-0.082757	-0.084286	-0.137846	-0.0795459	-0.387196	-0.0505487	-0.375334	-0.197788	-0.0664299	-0.17273	-0.0133447
21527	ME	RH	9	-0.77901	30	YE	NS	5	3.85	4.9	73.7084	1.50972	2.27927	507.052	-2.78636	1468.4	110.826	3.64408	-1.55101	6.4597	-0.00971288	-0.0126336	-0.0671856	0.049636	-0.123353	0.00128181	0.0099463	0.0431028	0.0188642	0.00931297	-0.122135	-0.0193077	0.0642215	-0.0424851	0.0556598	0.065593	0.0061966	0.0348078	-0.026189	-0.0434831	-0.0897792	-0.0178628	-0.198745	-0.0831014	-0.130031	-0.0959861	-0.0864207	-0.0267875	-0.00388833
21533	ME	RH	5	-4.77901	29	YE	NS	3	5	4.32	70.872	-1.32669	1.76011	564.203	54.3646	1529.4	171.819	3.90965	-8.39615	7.95699	-0.127773	0.000518256	-0.138702	-0.151933	-0.0885948	-0.0135625	-0.0164308	-0.0733842	-0.163957	-0.0241107	-0.116327	-0.0733435	-0.281979	-0.177691	-0.111218	-0.0986989	0.00546166	-0.159531	-0.0396671	0.0473506	-0.0563805	-0.0470356	-0.351414	-0.0842856	-0.27372	-0.147547	-0.0973104	-0.23767	-0.0408359
21537	ME	RH	17	7.22099	30	YE	NS	4	3.85	4.57	72.5969	0.398156	0.158529	539.25	29.4116	1486.38	128.803	3.50719	-3.99836	7.00782	-0.0733239	0.00872488	-0.0412084	-0.0783868	-0.180414	-0.0141865	0.00400791	-0.0903704	-0.214622	-0.0972674	-0.210648	-0.0937985	-0.24357	-0.389758	0.017728	-0.0828719	-0.0142961	-0.0697323	0.0108846	-0.104011	-0.0985758	-0.00276296	-0.122788	-0.0757522	-0.0484045	0.0446547	-0.107421	-0.0393385	-0.0222228
21540	WO	RH	5	-4.77901	26	YE	NS	7	5.42	4.57	72.0219	-0.176792	0.0312555	523.99	14.1516	1280.25	-77.3292	3.4141	-4.94362	7.22888	-0.0119975	0.00171676	-0.0520873	-0.116497	0.0640565	0.0116951	0.00742002	0.00127471	0.0501125	-0.119021	-0.213696	-0.0237511	-0.00859814	-0.398416	-0.0246084	-0.0965144	-0.00441747	-0.121596	-0.0807267	-0.0382612	-0.0677052	-0.00854723	-0.350922	-0.0800212	-0.166803	-0.0457353	-0.0611669	-0.0680744	-0.0202612
21542	ME	RH	14	4.22099	30	YE	NS	0	7.15	5.26	67.2498	-4.94887	24.4913	508.607	-1.23136	1400.65	43.0738	3.57016	-4.15836	6.28416	-0.112189	-0.0170993	-0.0880923	-0.208939	-0.0709178	-0.00445322	-0.00236754	0.0125935	-0.0599234	-0.0590136	-0.16722	-0.00262403	-0.241862	-0.24335	-0.014192	-0.0704586	-0.00511277	-0.143555	-0.0320102	-0.109727	-0.118526	0.0116835	-0.241429	-0.0950813	-0.0756631	-0.166398	-0.041863	-0.222296	-0.0114724
21545	WO	RH	5	-4.77901	28	NO	NS	23	4.97	4.18	68.8077	-3.39103	11.4991	488.812	-21.0264	1190.32	-167.256	3.73169	-1.47359	7.02322	-0.0375722	0.0141718	-0.0503462	0.0154542	-0.050597	-0.00374123	-0.00747061	-0.0147306	0.00157392	-0.0729439	0.00794637	0.00375988	-0.0062506	-0.259679	-0.0651439	-0.118015	-0.00445659	-0.0592565	-0.0318745	-0.105198	-0.106187	-0.0285013	-0.0657065	-0.0989512	0.156896	0.16226	-0.0678926	-0.0262424	0.0118395
21548	ME	RH	5	-4.77901	29	YE	NS	0	5.83	3.95	72.501	0.302332	0.0914044	549.39	39.5516	1353.9	-3.67922	3.69884	-4.16266	7.31097	-0.0673956	1.3734e-05	-0.122155	-0.267342	0.0420008	-0.00385865	-0.00777188	0.0143405	-0.138101	-0.0482677	-0.0185209	0.00605109	-0.1596	-0.135893	-0.0710916	-0.114722	-0.00588204	-0.235771	-0.024541	-0.0178508	0.0156019	0.00323907	0.23383	0.0213473	0.118661	0.154605	-0.0160448	-0.0998341	-0.0164169
21549	WO	RH	12	2.22099	26	NO	NS	8	5.62	4.88	68.3258	-3.87289	14.9993	455.755	-54.0834	1138.73	-218.849	3.14305	-7.347	5.48391	-0.247856	-0.00644494	-0.0961388	-0.179254	-0.522097	-0.0207729	-0.0264677	-0.124681	-0.252689	-0.0294169	-0.140786	-0.12339	-0.367473	-0.301893	-0.107825	-0.302407	-0.0687993	-0.0806346	-0.0793614	-0.123317	-0.230841	-0.0889821	-0.312849	-0.106471	-0.209872	-0.0914339	-0.0871383	-0.235802	-0.0630882
21551	WO	RH	9	-0.77901	30	YE	NS	4	5.42	4.7	68.3943	-3.80444	14.4738	479.566	-30.2724	1279.12	-78.4542	3.436	-4.20343	6.85102	-0.108048	-0.0131081	-0.0459169	-0.150928	0.0276373	-0.0153615	-0.000861874	-0.0604785	-0.0313226	-0.0576418	-0.0645438	-0.0066188	-0.0800595	-0.199149	-0.0663438	-0.0763533	-0.0101782	-0.0981628	-0.0416979	-0.0748193	-0.0748197	-0.0365279	-0.0512937	-0.0567146	-0.0603464	-0.0573951	-0.0339056	-0.131458	-0.0164579
21552	ME	RH	9	-0.77901	29	YE	NS	3	5.28	5.52	73.3279	1.12916	1.27501	440.841	-68.9974	1206.55	-151.031	3.436	-1.70809	5.55638	-0.0279883	-0.0119606	-0.0728602	-0.0420371	0.0165433	-0.00860468	0.0114274	0.0302178	0.0178383	-0.0562797	-0.158738	-0.00414263	-0.0908934	-0.0828546	0.0387336	-0.0305876	0.00333862	-0.0610318	-0.0350759	-0.0979213	-0.0670148	0.00107715	-0.0747389	-0.0589259	-0.039074	0.0246062	-0.021841	-0.00322939	6.6589e-05
21554	WO	RH	17	7.22099	30	YE	NS	0	5.41	4.57	76.397	4.19829	17.6257	550.092	40.2536	1452.74	95.1608	3.69884	-5.4601	7.37948	-0.139419	-0.0351483	0.0440665	-0.278821	0.078381	-0.00328336	-0.0177706	-0.0561079	-0.0644342	-0.0297671	-0.0816746	-0.00582226	-0.305765	-0.229432	-0.05953	-0.078726	-0.0155595	-0.0649211	-0.0378421	-0.228586	-0.0290849	-0.123474	-0.191917	-0.281753	-0.0938791	-0.0167302	-0.192577	-0.239448	-0.00859138
21557	WO	RH	12	2.22099	29	NO	NS	18	4.42	4.7	67.7454	-4.45332	19.832	520.933	11.0946	1411.73	54.1478	3.57016	-6.13026	6.91586	-0.0914913	-0.0042723	-0.0402037	-0.0865513	-0.0431989	-0.0106751	-0.00789136	-0.0261928	-0.0438794	-0.0229306	0.0143548	-0.0597308	-0.0348835	-0.210647	-0.128036	-0.137671	-0.0183303	-0.0453683	-0.0725903	-0.114838	-0.203495	-0.161443	-0.339221	-0.134883	-0.339725	-0.211677	-0.17237	-0.218481	-0.0162163
21558	WO	RH	17	7.22099	26	YE	NS	2	6.62	4.8	66.5599	-5.6388	31.7961	520.477	10.6386	1248.75	-108.827	4.06297	-2.38963	6.77987	0.0492041	0.00280637	-0.0173841	-0.0511527	-0.0362582	0	0.00478138	0.0162146	-0.0123125	-0.0438124	-0.0569424	-0.0222718	-0.061099	-0.160493	-0.0146082	-0.0696928	-0.00434069	-0.0488688	-0.0237508	-0.0443647	-0.129124	-0.00794276	-0.174138	-0.0691569	-0.0566646	-0.0164033	-0.0462885	0.0280789	0.00260393
21559	WO	RH	9	-0.77901	27	YE	CS	10	5.96	4.42	80.1369	7.9382	63.015	499.249	-10.5894	1337.44	-20.1352	3.48802	-6.66366	6.52016	-0.125301	-0.0132871	-0.160919	-0.157562	-0.129009	-0.0250521	-0.0160189	-0.0435516	-0.15126	-0.0921358	-0.264357	-0.0647378	-0.191342	-0.183746	-0.126654	-0.116106	-0.0318828	-0.0565254	-0.0779748	-0.0878442	-0.194224	-0.0492849	-0.175502	-0.0483918	-0.0831863	-0.0487948	-0.0969825	-0.165135	-0.0192569
21561	ME	RH	17	7.22099	30	YE	NS	4	5.79	4.71	69.6454	-2.55325	6.51907	615.97	106.132	1683.28	325.701	3.86858	-7.03668	8.14506	-0.151912	-0.0112304	-0.0761023	-0.141448	-0.115587	-0.0133353	0.00319277	-0.0369421	-0.143815	-0.00673789	0.0136663	-0.0421217	-0.293992	-0.243104	-0.0410237	-0.0629825	0.00147418	-0.146207	-0.0582903	-0.154897	-0.143055	-0.0282751	-0.239283	-0.125204	-0.346476	-0.210789	-0.0301323	-0.276395	-0.0285909
21563	WO	LH	9	-0.77901	27	YE	NS	7	7.22	4.84	72.6653	0.466603	0.217718	533.724	23.8856	1267.11	-90.4652	3.60301	-4.39632	7.18844	-0.0138906	-0.00779154	-0.111993	-0.161597	0.0273057	-0.0043646	0.00175006	-0.0411561	-0.0779611	-0.0254287	-0.0159305	-0.00374778	-0.165387	-0.160968	0.0171888	0.0220371	-0.00714616	-0.0540313	-0.0419766	-0.0700183	-0.0823103	0.00884452	-0.325762	-0.0837175	-0.348048	-0.220225	-0.0421471	0.0995131	-0.00726131
21565	WO	RH	9	-0.77901	28	NO	NS	9	7.05	4.99	68.1506	-4.04811	16.3872	532.385	22.5466	1245.84	-111.735	3.42231	-6.61921	7.28029	-0.129215	-0.0186992	-0.196407	-0.0439179	-0.0388825	-0.0211605	-0.00889375	-0.1081	-0.0801774	0.088691	0.076838	0.0275703	-0.200985	-0.0139086	-0.0372605	-0.0536439	0.00940554	-0.0895131	-0.0969725	-0.141041	-0.220896	-0.0373129	-0.378222	-0.107695	-0.24059	-0.104538	-0.0976129	-0.153437	-0.0178294
21566	ME	RH	9	-0.77901	29	YE	NS	4	5.84	4.99	66.5845	-5.61416	31.5188	584.82	74.9816	1481.6	124.02	3.42231	-4.55394	8.44957	-0.0334116	0.0134238	-0.0663463	-0.114639	-0.0664718	-0.0326355	-0.0277145	-0.0528276	-0.134019	-0.0436466	0.00284211	0.00662815	-0.165467	-0.263094	-0.064972	-0.011242	0.0134609	-0.00833349	-0.0482037	-0.044196	-0.131348	-0.0286084	-0.291107	-0.109124	-0.225519	-0.149042	-0.0361115	0.0151924	-0.026118
21567	WO	RH	5	-4.77901	28	YE	NS	15	5.69	4.73	73.0185	0.819785	0.672048	466.386	-43.4524	1104.17	-253.403	3.79466	-7.78383	5.34996	-0.103856	0.00185582	-0.176327	-0.0237056	-0.199623	-0.000460463	-0.0152784	-0.0191104	-0.150819	0.0195906	0.0354408	0.00456009	-0.138908	-0.047204	-0.0609054	-0.0668099	-0.010991	-0.162352	-0.131114	-0.152134	-0.220291	-0.119093	-0.613564	-0.156806	-0.630286	-0.344495	-0.152373	-0.0312855	-0.0176116
21569	ME	RH	12	2.22099		YE	NS	2	5.05	5.66	77.2156	5.01691	25.1694	476.381	-33.4574	1474.43	116.848	3.20055	-7.26969	5.98402	-0.201473	-0.024304	-0.0879078	-0.159277	-0.196591	-0.00737286	-0.00151249	-0.0343926	-0.133711	-0.0536781	-0.17256	-0.126951	-0.29411	-0.144974	-0.124741	-0.181924	-0.0229291	-0.150369	-0.100646	-0.0744955	-0.114835	-0.0610895	-0.255836	-0.0888567	-0.27568	-0.0120991	-0.110139	-0.155732	0.0122191
21571	WO	RH	16	6.22099	26	YE	NS	1	6.53	4.78	71.0445	-1.15421	1.33219	469.834	-40.0044	1251.04	-106.542	3.29637	5.05131	5.88617	-0.132433	-0.000979926	0.00680994	-0.00623755	0.0079451	-0.015183	-0.00055015	-0.00540528	0.0878986	0.11582	0.605645	0.172613	-0.030244	0.124012	0.00942642	-0.0631265	-0.0091847	0.0198657	0.0310927	0.00767146	-0.0134681	0.0240051	0.182531	-0.0500112	0.429931	0.38269	0.0288175	-0.1872	0.00542436
21572	ME	RH	17	7.22099	29	YE	NS	2	5.21	4.82	76.7447	4.546	20.6661	566.622	56.7836	1502.37	144.79	3.41136	-8.2278	7.09022	-0.143785	-0.0344053	-0.227911	-0.124722	-0.130701	-0.0121153	-0.0228279	-0.11631	-0.140356	-0.0249889	-0.0793064	-0.0330324	-0.0348332	-0.0968331	-0.0191557	-0.0806094	-0.0264188	-0.135141	-0.113056	-0.0772979	-0.210349	-0.0508242	-0.501584	-0.14245	-0.478975	-0.279818	-0.137874	0.0486389	-0.0370218
21574	WO	RH	9	-0.77901	25	YE	NS	9	5.48	4.73	70.6256	-1.5731	2.47463	458.748	-51.0904	1253.81	-103.767	3.88775	-5.34834	6.25736	-0.130589	0.00230956	-0.155793	-0.0948784	-0.0786212	-0.0147246	-0.00514262	-0.074629	-0.134453	-0.0514079	-0.0506799	-0.008775	-0.171484	-0.246317	-0.052223	-0.0684636	0.00813417	-0.108029	-0.0497424	-0.0707413	-0.0584078	-0.00470478	-0.164009	-0.0282859	-0.0145466	0.0457963	-0.0484261	-0.180125	-0.0172633
21575	WO	RH	5	-4.77901	28	NO	NS	12	5.53	4.16	70.7461	-1.45263	2.11014	448.798	-61.0404	1206.76	-150.814	3.73717	-3.87914	5.82083	-0.0198238	-0.00253026	-0.0449569	-0.0705991	0.0366745	-0.00255531	0.00776168	-0.0391213	-0.046609	-0.0573018	-0.0904422	-0.0304506	-0.138923	-0.230086	-0.00283006	-0.04197	-0.00914623	-0.0749464	0.00625003	-0.200935	-0.0313186	-0.0134791	0.0639199	-0.113709	-0.108651	0.0190545	-0.0435412	-0.158793	-0.00568278
21581	WO	LH	9	-0.77901	30	YE	NS	13	5.66	4.94	68.3504	-3.84825	14.809	514.519	4.68064	1315.97	-41.6072	3.61123	-7.6841	6.04852	-0.142224	-0.0129359	-0.0656093	-0.160156	-0.0505598	-0.0153731	-0.0148503	-0.0682737	-0.140749	-0.093945	-0.17547	-0.0374279	-0.227802	-0.32008	-0.0538326	-0.116006	-0.00114964	-0.0923838	-0.112428	-0.0828396	-0.158461	-0.0553702	-0.330304	-0.0730294	-0.396679	-0.164882	-0.0811515	-0.212125	-0.0559474
21582	WO	RH	5	-4.77901	25	YE	NS	2	5.17	5.75	67.05	-5.14873	26.5094	494.769	-15.0694	1391.79	34.2108	3.94251	-0.951426	6.67304	-0.0409057	9.07545e-05	-0.0389048	-0.0634861	0.00104943	-0.0015446	0.00714634	0.093499	0.172763	-0.0942618	-0.0935311	-0.0036301	-0.0664566	-0.309067	-0.0280565	-0.0297626	-0.000920582	-0.0156164	-0.00416456	-0.07291	-0.0503821	-0.00482112	-0.117794	-0.0622983	0.0586791	-0.0221085	-0.0161746	-0.0564483	-0.0052194
21584	ME	RH	17	7.22099	26	YE	NS	3	4.65	4.13	70.6256	-1.5731	2.47463	567.248	57.4096	1459.35	101.773	3.53183	-0.517862	7.80433	-0.0102805	0.00471688	-0.0859593	0.0228298	0.0193083	0.00356597	-0.00807387	0.0191837	0.0246092	0.0156497	0.0152392	-0.0137427	0.0706986	0.106954	-0.0214254	0.037851	0.029812	-0.0640039	-0.0245082	0.0394163	0.0361792	-0.021334	-0.0748233	-0.0184647	-0.0867629	-0.0532641	-0.00886249	0.0882368	-0.0184042
21586	ME	LH	12	2.22099	29	YE	NS	17	5.69	5.14	82.4613	10.2626	105.322	494.477	-15.3614	1323.99	-33.5892	3.88227	-3.63241	6.59277	-0.0295075	0.0031785	-0.107108	-0.0456159	-0.0309447	0.0137962	0.0252913	0.0147649	-0.012753	-0.00632145	0.0996488	0.00980323	-0.0791356	-0.16728	-0.0211797	-0.0488838	0.00989101	-0.107956	-0.019666	-0.0269572	-0.00942183	0.0217304	-0.161921	-0.0451709	-0.169065	-0.0967597	-0.0538868	-0.0948125	0.00134563
21587	ME	LH	17	7.22099	30	YE	NS	3	7.27	5.16	68.5941	-3.60458	12.993	469.033	-40.8054	1233.88	-123.698	4.07392	-1.06679	6.96826	-0.0321427	0.00636816	0.0129651	0.0291218	0.0177926	0.000373694	-0.000576913	-0.0190195	-0.0711609	-0.0245477	-0.0579711	-0.0380405	-0.16058	-0.212151	0.0293314	0.0238896	-0.0124622	0.000381303	0.00690848	-0.00549544	0.00239968	0.00198163	-0.019345	-0.030313	-0.0954675	-0.13382	-0.00150857	-0.0332786	0.00977721
21588	WO	RH	16	6.22099	25	YE	NS	15	5.46	5.2	69.3224	-2.87631	8.27318	476.155	-33.6834	1237.72	-119.861	4.17796	-5.85597	6.69405	-0.114036	-0.0184616	-0.184286	-0.0404432	-0.135488	-0.0110186	-0.0011687	-0.0329939	-0.0744405	-0.0501916	-0.0639784	-0.0460488	-0.148698	-0.110803	-0.00644757	0.0640162	0.00844941	-0.0736829	-0.034619	-0.0704808	-0.155424	0.0152268	-0.516248	-0.0765158	-0.411984	-0.276034	-0.0236132	-0.0671969	-0.0136133
21592	WO	RH	9	-0.77901	29	NO	NS	2	5.97	4.92	67.4059	-4.79281	22.971	558.559	48.7206	1362.35	4.77378	3.94798	-6.97445	7.33966	-0.174265	-0.0143157	-0.09432	-0.183524	-0.110156	-0.00942127	-0.00112138	-0.00393842	-0.0523302	-0.014852	-0.0473708	-0.0226162	-0.211499	-0.197789	-0.0403662	-0.0500728	-0.0167595	-0.178306	-0.0667718	-0.0534167	-0.143029	-0.0132977	-0.267224	-0.0814812	-0.178306	-0.130277	-0.0617429	-0.146202	-0.00762144
21595	WO	RH	5	-4.77901	30	YE	NS	9	6.98	5.67	80.9802	8.78146	77.114	464.927	-44.9114	1276.69	-80.8892	3.55647	-7.5246	6.25296	-0.138927	-0.02755	-0.078666	-0.0186358	-0.191059	-0.00910125	-0.00959514	-0.052813	-0.102193	-0.0664376	-0.215879	-0.06175	-0.177749	-0.215585	-0.0575537	-0.130791	-0.00550605	-0.1072	-0.124298	-0.176948	-0.27143	-0.0843127	-0.477269	-0.13595	-0.36996	-0.215901	-0.123097	-0.176958	-0.0221664
21597	WO	LH	17	7.22099	29	YE	NS	24	7.58	4.88	72.1807	-0.0179969	0.00032389	472.588	-37.2504	1313.88	-43.6952	3.25804	-3.28111	6.63721	-0.11217	-0.00411578	-0.142073	-0.0605682	-0.110026	-0.0113845	0.00394611	0.0545438	-0.102278	-0.0433968	-0.134177	-0.0968675	-0.0359563	-0.116669	-0.113082	-0.0846013	0.0116692	-0.0524953	-0.00321715	-0.0674735	-0.0665218	-0.0402903	-0.0992125	-0.02934	-0.0180517	-0.0356273	0.0741526	0.0560721	-0.0118187
21598	WO	RH	5	-4.77901	26	NO	NS	7	8.05	5.04	67.3347	-4.86399	23.6584	431.605	-78.2334	1169.2	-188.373	3.43053	-4.63223	5.85264	-0.112701	0.0231521	-0.0984383	-0.0996601	-0.0416484	0.00937486	-0.0189119	-0.0237986	-0.0339741	-0.0304696	-0.0092552	-0.0465336	-0.0940243	-0.273936	-0.0559555	-0.0730581	0.00336937	-0.0487428	-0.0651674	-0.0957749	-0.0823238	-0.0187887	-0.482396	-0.0644119	-0.197712	-0.0385286	-0.0341264	-0.143945	-0.0190529
21599	WO	RH	17	7.22099	26	YE	NS	2	6	5.16	69.8809	-2.31779	5.37216	440.207	-69.6314	1152.63	-204.943	3.43874	-1.44471	6.46508	-0.0283304	0.0134852	-0.0179507	-0.151559	0.0162276	0.00998133	0.00598728	0.0196698	-0.056238	-0.0506282	-0.0389559	0.0197138	-0.118282	-0.213933	-0.0529385	-0.0165467	0.00449886	-0.0477641	-0.0200966	-0.0706139	-0.0564428	-0.00606574	-0.0682051	-0.0412271	-0.0542593	-0.0700396	-0.0637657	-0.053509	-0.001763
21611	WO	LH	17	7.22099	28	NO	NS	7	6.75	4.72	78.4723	6.27358	39.3579	447.828	-62.0104	1285.17	-72.4112	3.55647	-4.41224	6.93274	0.016508	0.0104582	-0.131611	-0.0169037	-0.106164	0.00110908	0.00332906	-0.0124975	-0.0297813	0.0122367	0.123522	0.011468	-0.183721	-0.0391026	-0.000675333	0.0210751	0.0211095	0.0461792	0.00575003	-0.198645	-0.0544753	-0.0344389	-0.125905	-0.104454	-0.150659	-0.0563653	-0.116236	-0.236769	-0.0199238
21614	WO	RH	9	-0.77901	30	NO	NS	10	6.21	4.69	68.1177	-4.08097	16.6543	516.221	6.38264	1438.19	80.6128	3.61123	-8.66742	7.82176	-0.24938	-0.0377475	-0.133888	-0.120785	-0.228271	-0.0139982	-0.0115186	-0.0911974	-0.149176	-0.105981	-0.20821	-0.0613144	-0.233431	-0.214009	-0.0631037	-0.120349	0.00362218	-0.083017	-0.0569064	-0.122314	-0.171449	-0.0746235	-0.539348	-0.151438	-0.238103	-0.257967	-0.0942372	-0.223434	-0.0390873
21615	WO	RH	5	-4.77901	29	YE	CS	2	6.65	5.3	74.3272	2.12848	4.53042	543.408	33.5696	1298.31	-59.2672	3.36756	-6.19737	7.01467	-0.122721	-0.0318619	-0.114513	-0.167263	-0.0616109	-0.0128534	-0.00663493	-0.081496	-0.103769	-0.0485371	-0.157533	-0.0646894	-0.400113	-0.255689	-0.037421	-0.088035	0.00140883	-0.0549074	-0.0398906	0.0128864	-0.0341361	-0.0581904	-0.160949	-0.000542886	-0.209701	-0.104359	0.00107722	-0.209024	-0.0167302
21619	WO	RH	9	-0.77901	28	NO	NS	23	7.04	4.55	73.4346	1.23594	1.52754	537.011	27.1726	1461.49	103.911	3.87406	-14.3828	6.63555	-0.326817	-0.0330031	-0.216926	-0.335834	-0.353765	-0.00563559	-0.00579503	-0.048484	-0.135788	-0.0226427	-0.00500834	-0.0315036	-0.143482	-0.216934	-0.115995	-0.197956	-0.0393317	-0.276719	-0.192282	-0.19997	-0.391201	-0.126682	-1.02818	-0.282105	-0.904425	-0.529562	-0.202973	-0.177293	-0.0530558
21620	WO	RH	9	-0.77901	24	YE	NS	2	4.96	5.09	74.4476	2.24894	5.05775	499.517	-10.3214	1274.11	-83.4712	3.69884	-2.14094	6.45896	-0.0789685	-0.00492787	-0.03104	-0.080658	-0.0404512	-0.0154159	-0.00718707	-0.032622	0.00413882	-0.01964	0.016446	-0.0102484	-0.0762084	-0.0537651	-0.0311557	-0.0911148	-0.00113893	-0.0399531	0.0136864	-0.0772866	-0.0401673	-0.0442199	-0.125274	-0.104221	-0.0791041	-0.0715604	-0.0421649	-0.0462523	-0.0088826
21622	ME	LH	17	7.22099	30	YE	NS	7	5.55	4.63	71.6742	-0.524499	0.2751	564.304	54.4656	1427.48	69.9058	3.718	-3.68585	7.7193	-0.0304004	-0.0242517	-0.082356	-0.0493195	-0.105116	-0.0110742	0.0164141	0.0418419	-0.100336	-0.0909181	-0.344081	-0.0614798	-0.257444	-0.283834	0.0164876	-0.0118363	0.00465573	-0.0577071	-0.0829701	-0.0471394	-0.135808	-0.0316717	-0.188575	-0.0681197	-0.193049	-0.129526	-0.0152403	-0.0198635	-0.0119406
21627	WO	LH	17	7.22099	29	YE	NS	7	6.7	6.02	73.6537	1.45497	2.11693	514.522	4.68364	1291.61	-65.9652	3.86311	-5.58074	6.44757	-0.0520958	-0.0162218	-0.112617	-0.145084	-0.131193	-0.000210478	-0.0097734	-0.0197468	-0.076892	0.00823537	0.0608758	-0.00799035	-0.135684	-0.136045	-0.000497656	0.0183422	0.0149204	-0.114816	-0.0741131	-0.0724717	-0.0772065	-0.0183728	-0.357621	-0.0998525	-0.458913	-0.224149	-0.0854913	-0.0838703	-0.0129526
21628	ME	RH	12	2.22099	30	YE	NS	3	4.13	5.33	67.9726	-4.22607	17.8597	542.675	32.8366	1449.18	91.6018	4.14237	-3.29425	6.70541	-0.0285007	0.00569003	-0.0457529	-0.0586179	-0.0808346	-0.00216335	0.000456792	-0.0131861	-0.104737	0.00194104	-0.0491757	0.00955137	-0.197016	-0.11921	0.00109703	-0.0273406	0.00126008	-0.0797926	-0.0407082	-0.0894622	-0.00112327	-0.0305015	-0.223577	-0.111015	-0.0876048	-0.0366993	-0.0869364	-0.058697	-0.0059719
21631	WO	RH	5	-4.77901	29	YE	CS	25	6.38	7.16	71.5264	-0.672343	0.452045	432.386	-77.4524	1080.26	-277.321	3.83299	0.548658	5.55363	-0.0110015	-0.0143704	0.0358072	0.0844637	0.0470909	-0.00207619	0.0104394	-0.0325468	-0.00968711	0.0386865	0.115233	0.0293849	-0.0316094	0.120777	0.0318147	-0.0255985	-0.00626059	0.0607221	0.00298007	0.0952758	0.0272198	0.0183852	-0.0702066	0.0142535	-0.0657589	-0.00309189	0.0511407	-0.0500228	0.00184785
21632	WO	RH	5	-4.77901	29	YE	NS	7	5.8	5.09	76.1807	3.982	15.8563	497.833	-12.0054	1318.03	-39.5452	3.58385	-5.68467	6.37842	-0.13937	-0.029996	-0.0972905	0.0245394	-0.242828	-0.0154133	-0.0132016	-0.0644909	-0.0977711	-0.0266198	-0.0581033	-0.0635753	-0.110869	-0.184317	-0.112209	-0.15662	-0.00277791	-0.0614951	-0.0640035	-0.114273	-0.146819	-0.0553412	-0.401558	-0.110282	-0.29053	-0.164564	-0.0750062	-0.0908508	-0.021328
21635	WO	RH	12	2.22099	28	YE	NS	5	8.27	4.98	68.7693	-3.42936	11.7605	486.792	-23.0464	1131.43	-226.15	4.04381	-0.984963	6.41844	-0.0174071	0.00678984	-0.0290808	-0.0543057	-0.000372372	0.000171126	0.00989209	-0.0153182	-0.0886126	-0.0493362	-0.121415	0.00429576	-0.184475	-0.220537	0.0117739	-0.00703476	0.00320693	-0.00550338	-0.00197873	-0.0269733	0.0283684	0.00597405	0.136711	-0.0182273	0.110319	0.131828	0.00868009	-0.0710004	-0.00397455
21637	ME	RH	17	7.22099	29	YE	NS	3	5.65	4.46	66.4093	-5.78939	33.517	539.899	30.0606	1394.36	36.7768	3.73717	-2.54551	7.41952	0.065125	0.00623205	-0.0298298	0.0967563	-0.0630073	-0.00200443	0.00112644	0.0342773	0.0141592	-0.0581705	0.0381162	0.0407631	-0.0556159	-0.257118	-0.0275946	-0.0433451	0.0109197	-0.105969	-0.0250337	-0.0713599	-0.110711	0.00905681	-0.197175	-0.0723503	-0.0965037	-0.0707042	-0.0474981	-0.027105	-0.0181787
21640	WO	RH	9	-0.77901	29	NO	NS	17	6.87	4.93	70.0233	-2.17542	4.73247	539.18	29.3416	1472.81	115.229	3.87132	-5.12409	7.11263	-0.0437473	0.00684753	-0.107082	-0.0447317	-0.056928	-0.00678358	0.015773	0.0573123	-0.0325544	-0.0708296	-0.239427	-0.0266006	-0.00139291	-0.170743	-0.0444381	-0.067733	-0.00542055	-0.0974419	-0.0357878	-0.123397	-0.14758	-0.0479462	-0.284757	-0.101057	-0.11311	-0.0918825	-0.110879	-0.210549	-0.0145499
21643	ME	RH	9	-0.77901	30	NO	NS	3	5.48	4.94	66.694	-5.50465	30.3012	624.709	114.871	1607.81	250.227	4.50376	1.33355	7.93775	-0.0322811	-0.00321362	-0.0275154	0.0898384	-0.0445605	-0.0068566	0.00752557	-0.00579167	-0.0954603	-0.0336071	-0.116753	-0.0552065	0.0568863	-0.099902	0.0824314	0.179634	0.0139364	0.102209	-0.0261614	0.0177151	0.014324	-0.0198581	-0.0589232	-0.0356136	-0.0829025	0.0822172	0.0187532	0.04303	-0.000462902
21644	WO	RH	17	7.22099	26	NO	NS		6.8	4.8	73.6947	1.49603	2.23812	478.098	-31.7404	1303.99	-53.5922	2.79535	-1.08609	6.54902	-0.0280831	0.00298561	-0.0289474	0.00177488	-0.0734887	-0.00270453	0.0139873	0.00700436	-0.0755525	-0.0551054	-0.0535332	0.0448816	-0.0624507	-0.220423	-0.0648774	-0.0267127	-0.00264028	0.00835324	-0.025188	-0.0277951	-0.0427436	0.0237878	-0.115851	0.0281698	0.0232801	0.0972428	0.0196044	0.0100485	-0.0113811
21645	ME	RH	17	7.22099	28	YE	NS	0	5.9	5.99	73.0431	0.844426	0.713055	609.079	99.2406	1702.64	345.066	3.51814	-8.81688	7.58134	-0.0387114	-0.00177537	-0.114339	-0.074804	-0.115436	0.00227183	0.00489981	0.00117878	-0.101074	-0.0512459	-0.172213	-0.0175786	-0.18797	-0.270053	-0.131733	-0.215329	-0.00605616	-0.152368	-0.125764	-0.0989621	-0.269796	-0.0637489	-0.519718	-0.0780043	-0.182494	-0.0145532	-0.130586	-0.134426	-0.0280422
21651	ME	RH	9	-0.77901	27	YE	NS	7	5.62	4.74	70.6749	-1.52381	2.32201	527.561	17.7226	1315.63	-41.9432	4.25462	-7.56213	7.65772	-0.00982652	-0.021901	-0.122516	0.00255449	-0.202968	-0.0159353	-0.0132951	-0.0321125	-0.0179022	-0.0762792	0.0101744	-0.0202569	-0.278355	-0.291466	-0.0659306	-0.0469289	-0.000510762	0.00885273	-0.0725553	-0.173301	-0.183174	-0.063665	-0.775578	-0.126772	-0.432355	-0.284726	-0.104846	-0.0947355	-0.0261132
21653	ME	RH	17	7.22099	29	YE	NS	6	4.46	5.91	78.1903	5.99159	35.8991	544.147	34.3086	1428.35	70.7728	3.57837	-2.94631	5.74407	-0.089697	-0.00363277	-0.0134264	-0.0494062	-0.0453357	-0.0107715	0.000621987	-0.0117457	-0.0378697	-0.00299955	-0.00375699	0.0360369	-0.171922	-0.155327	-0.0220556	0.0426542	0.0027823	-0.00536255	-0.0437216	-0.0514458	-0.0398832	-0.0314202	-0.188885	-0.0798049	-0.195552	-0.0876249	-0.034255	-0.0895156	-0.0204032
21656	WO	RH	5	-4.77901	27	YE	CS	16	7.28	4.95	80.1123	7.91356	62.6244	409.082	-100.756	1211.23	-146.348	3.92882	-3.38194	4.5037	-0.177953	-0.016796	-0.0552598	-0.0729937	-0.0777268	-0.00953768	-0.00715928	-0.0441227	-0.0215369	-0.0235987	0.0757169	-0.0388975	-0.0752783	-0.0924525	-0.0498098	-0.0810195	-0.00529195	-0.0877011	-0.0298201	-0.0353774	-0.0840013	-0.000123091	-0.0798498	-0.0579816	-0.0845871	-0.0481312	-0.0488543	-0.111268	-0.0075846
21663	WO	RH	17	7.22099	28	NO	NS	0	6.83	4.74	71.6167	-0.581994	0.338717	529.598	19.7596	1285.43	-72.1442	3.74538	0.685912	7.82462	-0.00966097	-0.0104499	-0.0695976	0.259515	-0.0226321	0.00302546	-0.00859371	0.0235561	0.09884	-0.0551776	0.0277736	-0.0307396	0.0419248	-0.393078	-0.000196802	-0.0682858	0.00768453	0.0378763	-0.141219	-0.114638	-0.176762	-0.0252598	-0.291899	-0.090233	-0.112476	-0.0273531	-0.0618546	0.00872088	-0.00363787
21666	WO	RH	17	7.22099	27	YE	NS	8	7.55	5.15	71.5866	-0.612111	0.374679	482.711	-27.1274	1245.99	-111.587	3.73717	-2.65067	6.4807	-0.0197783	0.00528641	-0.110088	-0.0852152	-0.128502	0.00792052	0.0118863	-0.00900685	-0.074654	-0.00927425	0.0380141	-0.00176695	-0.120065	-0.194673	0.0245471	-0.0421129	-0.00858386	-0.0770477	-0.0332144	-0.0421021	-0.109972	-0.0167351	-0.11817	0.00394668	-0.0444022	0.0162118	-0.00854749	-0.0644078	-0.0209587
21668	WO	RH	5	-4.77901	29	YE	CS	2	5.45	4.47	69.3224	-2.87631	8.27318	522.863	13.0246	1555.38	197.798	4.0219	-5.80123	6.62411	-0.0531965	-0.0159615	-0.121443	-0.131385	-0.128186	-0.00858139	-0.00630975	-0.0912183	-0.183417	-0.0521075	-0.118046	0.00570558	-0.28843	-0.213887	-0.0602848	-0.0400503	-0.00250854	-0.143361	-0.0667273	-0.138102	-0.165984	0.00028218	-0.163016	-0.0395708	-0.317514	-0.170611	-0.0172909	0.0196743	-0.0226054
21669	ME	RH	9	-0.77901	29	NO	CS	4	5.74	4.36	67.3977	-4.80102	23.0498	580.739	70.9006	1482.21	124.628	4.0219	-4.69977	6.82039	-0.150493	-0.00543171	-0.107381	-0.0319714	-0.157586	0.00277013	-0.00572386	-0.0286149	-0.0859398	0.0244617	-0.0207551	0.0251242	-0.146847	0.0218653	-0.0239579	-0.0859545	-0.019516	-0.0918444	-0.0345233	-0.115625	-0.141701	-0.0906292	-0.407803	-0.122284	-0.367804	-0.2575	-0.0588316	-0.0369874	-0.0374998
21672	WO	RH	17	7.22099	28	YE	NS	12	6.08	4.5	77.6372	5.43854	29.5777	470.638	-39.2004	1252.78	-104.802	3.61396	-2.43998	6.63132	-0.0207815	0.00814458	-0.0872814	0.0390477	-0.0474587	-0.0144376	0.000458776	-0.0186986	0.168207	-0.0723692	-0.0571311	0.05269	-0.0984904	-0.321126	-0.0760086	-0.0992674	-0.0217875	-0.124346	-0.0283265	-0.218226	-0.163933	-0.0340302	-0.217248	-0.160531	-0.160263	-0.063436	-0.0507531	-0.0365224	-0.0445083
21673	ME	RH	17	7.22099	27	YE	NS	9	6.9	5	67.6057	-4.59295	21.0951	572.637	62.7986	1609.31	251.73	3.44148	4.4632	8.72508	-0.0287397	0.0234894	-0.0486956	0.236673	0.0534037	-0.00259389	0.0194793	0.103824	0.0253482	-0.0897953	-0.282934	0.0546476	-0.00187852	-0.0391035	0.104408	0.198992	0.0198543	0.100292	-0.0191396	0.00273696	0.0544347	0.0437829	0.0381762	-0.0294593	0.168475	0.00247109	0.0195335	0.148001	0.00677035
21674	WO	RH	12	2.22099	28	NO	NS	2	6.63	4.51	77.9439	5.74518	33.0071	427.193	-82.6454	1269.74	-87.8402	3.11567	-4.27452	5.67234	-0.0884999	-0.00586974	-0.0838545	0.0315305	-0.0977797	0.00738492	0.00315274	0.00563872	-0.0429454	-0.135642	-0.302391	-0.0633578	0.0293787	-0.183731	-0.0473887	-0.138142	-0.000417919	-0.0702977	-0.0966077	-0.259017	-0.143092	-0.058812	-0.236148	-0.215961	-0.0681667	-0.0886666	-0.135542	-0.0880967	-0.023136
21678	WO	RH	5	-4.77901	28	YE	NS	3	4.31	4.96	68.6762	-3.52245	12.4076	491.973	-17.8654	1328.74	-28.8422	3.44969	-2.20483	6.55669	-0.0579205	-0.00954879	0.00899283	-0.0872125	-0.0812533	-0.00206616	-0.00389806	-0.0480143	0.00748528	-0.0226547	0.046834	-0.00671695	-0.0177076	-0.166841	0.00390064	-0.102429	-0.00398459	-0.00824926	-0.0047686	-0.0315817	-0.0707227	-0.0086599	-0.196735	-0.058789	-0.137548	-0.000664842	-0.0857652	-0.175269	-0.0148516
21679	ME	RH	5	-4.77901	24	YE	NS	3	6	5.24	67.3593	-4.83935	23.4193	499.316	-10.5224	1449.1	91.5188	3.44969	0.549614	7.30267	-0.037054	-0.00494293	0.0232276	0.063491	-0.13563	-0.00566688	0.00790642	0.0497854	0.09741	0.03041	0.114839	0.0570398	0.0549946	0.131731	0.00955732	0.0520365	-0.000789752	0.0448111	-0.0346562	-0.0698147	-0.0379443	-0.0756294	-0.201453	-0.110994	-0.235517	-0.205094	-0.068472	0.128644	-0.0443179
21682	WO	RH	17	7.22099	29	YE	NS	0	5.8	5.19	75.384	3.18529	10.1461	500.931	-8.90736	1217.98	-139.594	3.12663	-8.35086	6.10445	-0.171465	-0.0133722	-0.201639	-0.166475	-0.149515	0.000343054	-0.0123681	-0.0751035	-0.0123579	-0.0145417	-0.00995668	0.0107733	-0.294676	-0.232434	-0.0982012	-0.181882	0.00212008	-0.141874	-0.0620545	-0.168715	-0.115953	-0.0506849	-0.343964	-0.124668	-0.293892	-0.120141	-0.0664381	-0.264035	-0.0442263
21683	WO	RH	5	-4.77901	24	YE	NS	33	5.08	4.29	76.4298	4.23115	17.9026	431.928	-77.9104	1329.21	-28.3642	3.52635	-2.95461	5.88814	-0.112089	-0.0199011	-0.0742949	0.0147047	-0.0959023	-0.00545048	-0.0106486	-0.0715321	-0.0867105	0.00130489	-0.036244	-0.0241457	-0.0805977	-0.0626386	0.0164024	-0.0415338	-0.011112	0.0270264	-0.0392463	-0.106821	-0.127491	-0.0542473	-0.358787	-0.157222	-0.301874	-0.169483	-0.106919	-0.0152511	-0.0308317
21687	ME	RH	17	7.22099	29	NO	NS	0	5.96	5.33	68.7146	-3.48412	12.1391	523.651	13.8126	1407.93	50.3488	3.58111	-1.36159	7.12137	-0.0656614	-0.00207757	0.00453751	-0.113236	0.0162071	0.00465699	-0.00638847	0.0136834	-0.111605	0.00646479	0.0752011	0.0203533	-0.32565	-0.216301	0.0161761	0.0802799	0.0193854	0.0283605	0.0199834	-0.0211262	-0.0331559	0.0379475	0.0637992	-0.0414718	-0.0256963	0.0459123	-0.0541465	-0.203935	0.0145591
21692	ME	RH	17	7.22099	29	YE	CS	8	5.34	4.68	71.8905	-0.308209	0.0949929	548.25	38.4116	1525.49	167.916	3.06366	-5.92789	7.8662	-0.150572	0.00389646	-0.134077	0.0119157	-0.0116486	-0.00254108	-0.0144528	-0.0196666	-0.134055	-0.0172461	-0.0356336	-0.0800312	-0.321545	-0.241974	-0.078254	-0.137774	-0.00363311	-0.209113	-0.0596016	-0.0938706	-0.0905201	-0.0347989	-0.0693731	-0.0510624	-0.180127	-0.166947	-0.03756	-0.145573	-0.0251962
21695	WO	RH	9	-0.77901	29	YE	NS	10	7.3	4.38	69.1554	-3.04332	9.26181	458.454	-51.3844	1235.8	-121.775	3.41958	-1.67945	6.5263	-0.0212114	-0.00288334	-0.070755	-0.121514	-0.0480687	0.0032783	0.00324727	-0.030109	-0.0285838	-0.0303093	0.00701239	-0.00524074	0.00983818	-0.162361	0.0398135	0.00963035	-0.00747447	-0.00749075	-0.00861124	-0.00356524	-0.064865	0.00323406	-0.112938	-0.0301667	-0.0521561	0.0322571	-0.0345104	-0.124046	-0.00415493
21697	WO	RH	9	-0.77901	29	NO	NS	6	5.37	5.45	72.9336	0.734912	0.540096	566.146	56.3076	1363.81	6.23278	3.69884	-4.83395	7.24636	-0.0374293	-0.000529464	-0.0606645	-0.0443532	-0.0309036	-0.00731506	0.00107615	-0.0434243	-0.0978744	-0.0381509	-0.177514	-0.0251517	-0.107918	-0.143858	-0.0024827	-0.0658351	-0.00929162	-0.107457	-0.00978865	-0.0287394	-0.0606507	-0.015051	-0.146157	-0.0419584	-0.221283	-0.117309	-0.0194983	-0.140366	-0.0110131
21701	WO	RH	9	-0.77901	27	YE	NS	32	6.84	5.63	76.8022	4.6035	21.1922	424.184	-85.6544	1260.66	-96.9212	3.69336	-0.465971	5.88184	-0.0793498	-0.00647681	-0.102229	-0.0205257	-0.0195588	0.00163006	0.0144198	0.0516883	0.0327481	-0.130314	-0.154349	-0.0556339	-0.0412375	-0.335668	-0.0619906	-0.056164	0.0113512	0.0434716	-0.0405644	-0.114726	-0.00105411	-0.0317277	-0.0106237	-0.0724376	0.0825595	0.0799728	-0.0246125	-0.132179	-0.00383718
21709	ME	RH	12	2.22099	28	YE	NS	7	5.89	6.32	76.0438	3.84511	14.7849	537.874	28.0356	1478.38	120.801	3.74812	-7.01339	6.4842	-0.312897	-0.0577422	-0.0304319	-0.266258	-0.105929	-0.00819278	-0.0281355	-0.0835919	-0.138658	-0.0380668	-0.0471117	-0.0485682	-0.263585	-0.170884	-0.111996	-0.13226	-0.0140683	-0.0446328	-0.0372478	-0.0233385	0.00212653	-0.0241082	-0.181717	0.0155459	-0.347348	-0.181458	-0.0110912	-0.149428	-0.0347165
21712	ME	RH	5	-4.77901	30	YE	NS	12	4.49	4.66	68.6489	-3.54982	12.6013	496.177	-13.6614	1429.29	71.7148	3.5154	0.725664	6.22544	0.0190143	0.0105955	-0.00570328	0.0360725	-0.0631906	-0.00675681	0.0107386	0.0295761	0.069185	-0.070236	-0.0613907	0.0447556	0.154291	-0.206803	0.00328816	-0.0337909	0.00827274	0.0372623	0.0260697	-0.0298398	-0.018788	-0.00613057	-0.0211405	-0.0371786	0.0101773	0.0538651	-0.00695938	0.0500228	-0.0048888
21719	ME	RH	5	-4.77901	27	YE	NS	0	5.12	4.66	67.9206	-4.27809	18.3021	552.044	42.2056	1478.91	121.331	3.48255	-1.02999	7.01302	-0.116529	0.00130772	-0.0258464	0.289067	-0.0423915	-0.00107798	-0.0107515	-0.046544	-0.142874	0.0764925	0.129211	0.00654567	0.00986675	0.0391445	0.0934674	0.0786958	-0.0067869	0.0216133	-0.00626404	0.0330192	0.125162	-0.035074	-0.145666	-0.022396	-0.325283	-0.223723	-0.0289228	0.0574588	0.00959545
21721	WO	RH	5	-4.77901	26	YE	NS	3	4.75	5.06	76.5832	4.38447	19.2236	409.842	-99.9964	1161.12	-196.462	3.46338	-2.75251	4.97904	-0.120571	-0.0143416	-0.106771	-0.0917652	-0.114671	0.00253752	-0.00645176	-0.00404299	-0.136004	0.0332195	0.16698	-0.00170059	-0.108939	-0.0555808	-0.00951212	-0.0200779	-0.00126501	-0.104903	-0.0566587	-0.0300267	-0.122376	-0.0242926	-0.170228	-0.0439934	-0.195022	-0.137611	0.0345039	0.00654193	-0.0133367
21725	ME	RH	5	-4.77901	26	YE	NS	8	8.38	5.48	68.2683	-3.93039	15.4479	596.982	87.1436	1611.75	254.175	3.85763	-4.52583	7.80394	-0.0658095	-0.000292148	0.00212555	-0.057734	-0.133858	-0.00653857	-0.0200917	-0.0767374	-0.0923958	-0.0557424	-0.251114	-0.0384102	-0.0900783	-0.0827414	-0.0424242	-0.0617637	-0.0269776	0.0285962	-0.0340927	-0.0238156	-0.103173	-0.0309769	-0.321238	-0.0335295	-0.0546645	-0.0977767	-0.0182879	-0.0316529	-0.0479529
21726	ME	RH	5	-4.77901	29	YE	NS	6	4.65	5.97	72.3778	0.179128	0.032087	598.174	88.3356	1479.32	121.741	3.89049	-1.20602	7.88171	-0.12933	-0.00416693	-0.0657346	-0.0747805	-0.15293	0.00790631	0.00803933	0.0549502	0.0416937	-0.0440097	-0.0875522	-0.0116637	-0.0282591	-0.0726952	-0.0877768	-0.0699723	-0.0215613	-0.0505106	-0.0210251	-0.00845889	-0.0977906	-0.0771221	-0.124401	-0.0788499	0.088187	0.0289307	0.000944921	0.0232105	-0.0189319
21728	WO	RH	9	-0.77901	28	YE	NS	1	6.49	4.95	75.7837	3.58501	12.8523	493.866	-15.9724	1309.85	-47.7282	3.62218	-6.95328	6.82373	-0.053797	0.00150042	-0.0888473	-0.0581612	-0.17783	-0.00943286	0.00120789	-0.0175445	-0.0915558	-0.0463504	-0.15708	-0.0399934	-0.144322	-0.156236	-0.029894	-0.0931506	0.0156224	0.0210006	-0.0985225	-0.0461223	-0.125298	-0.0383585	-0.560286	-0.0660582	-0.391967	-0.285431	-0.0269359	-0.0952902	-0.0420111
21730	WO	Gaucher	12	2.22099	26	YE	NS	14	6.2	4.56	78.9158	6.71712	45.1196	445.961	-63.8774	1239.51	-118.072	3.48802	-4.41884	5.40431	-0.135406	0.000624308	-0.0925538	-0.0215619	-0.124698	-0.0154449	-0.0131648	-0.0664982	-0.183651	-0.027902	-0.0571164	-0.0336253	-0.29094	-0.203253	0.0153773	-0.0424765	-0.0122134	-0.081139	-0.0856434	-0.100382	-0.137518	0.00336924	-0.101063	-0.115171	-0.0500387	-0.027279	-0.00855287	-0.112343	-0.0268864
21731	WO	RH	5	-4.77901	29	YE	NS	10	5.6	4.7	69.8946	-2.3041	5.30889	428.39	-81.4484	1204.15	-153.43	3.60575	-4.22436	6.21531	-0.0277015	-0.00313072	-0.0172936	-0.183733	-0.062065	-0.0070529	0.000356458	-0.00180223	0.0107266	-0.0670301	-0.200223	-0.0223037	-0.192312	-0.223802	-0.0766187	-0.138829	-0.018057	-0.0584247	-0.0313402	-0.111012	-0.0899623	-0.0172361	-0.154473	-0.158526	-0.154695	-0.119722	-0.0853419	-0.166145	-0.0254295
21733	WO	RH	12	2.22099	29	YE	NS	2	6.69	5.13	66.8693	-5.32943	28.4028	525.226	15.3876	1328.93	-28.6492	3.15674	-5.0343	7.4399	-0.0458477	0.0192576	-0.111427	-0.0568238	0.0244162	-0.0123308	-0.000275791	0.0188343	-0.00772651	-0.0736079	-0.134286	0.010723	-0.0302829	-0.126446	-0.0379732	-0.0418868	-0.00233598	0.0268616	-0.0216516	-0.106661	-0.0853209	-0.0280781	-0.299689	-0.071676	-0.266922	-0.191812	-0.135308	-0.142822	-0.0213284
21734	WO	RH	12	2.22099	30	YE	NS	13	6.91	4.28	74.768	2.56927	6.60116	497.297	-12.5414	1363.19	5.60778	3.53183	-4.39319	6.33089	-0.0529183	0.00108357	-0.0615299	-0.104525	-0.0657759	0.00508445	0.0124755	0.0420071	-0.0481285	-0.0794565	-0.113586	0.0334596	-0.100428	-0.262075	-0.078449	-0.042436	0.0133283	-0.0376532	-0.0722121	-0.143972	-0.0748791	-0.0120307	-0.227302	-0.0404245	-0.207414	-0.00514765	-0.02384	-0.0721002	-0.00527432
21735	WO	RH	9	-0.77901	29	YE	NS	14	7.04	7.46	75.0062	2.80747	7.88186	492.401	-17.4374	1427.44	69.8618	3.54825	-1.45846	6.64997	-0.124647	-0.00890319	-0.0207151	-0.143291	-0.0385472	-0.0162602	-0.00992722	-0.0430981	-0.0365366	-0.040521	-0.0419723	-0.051454	-0.208832	-0.133085	-0.00439802	-0.144235	-0.0190255	-0.0326777	-0.00690757	0.0518595	-0.080248	0.0424463	-0.0406394	0.0031004	0.158866	0.131992	0.0252286	-0.159551	-0.0192973
21738	ME	RH	9	-0.77901	25	YE	NS	2	4.63	5.36	71.2225	-0.976245	0.953054	556.44	46.6016	1499.21	141.629	3.81383	-5.63397	7.80185	-0.0575185	0.0147866	-0.147142	0.00960254	-0.139225	0.00562933	-0.0114862	-0.0559661	-0.114479	-0.0024052	0.0334875	0.0267693	-0.0430143	0.0283921	0.0096512	-0.00507632	-0.0174286	-0.110655	-0.0259847	-0.0265285	-0.143724	-0.0457199	-0.56588	-0.0190619	-0.532092	-0.31742	-0.0148102	-0.0696732	-0.0194962
21739	ME	RH	5	-4.77901	28	YE	NS	3	5.3	4.36	71.1513	-1.04743	1.09711	569.03	59.1916	1589.62	232.047	3.62218	-1.86048	7.55782	-0.131553	-0.0187324	-0.0805836	-0.118291	0.0663547	0.00262687	-0.000144057	0.00695924	-0.0621723	-0.0112052	0.00658066	-0.00344481	-0.0862139	-0.0454786	-0.0625145	-0.106718	0.0113403	0.0150708	0.0219733	-0.081939	0.0267711	-0.0367517	-0.041297	-0.0235291	-0.11766	0.0237605	-0.0168336	-0.0147724	-0.00616386
21740	ME	RH	14	4.22099	26	YE	NS	2	4.2	4.93	73.5633	1.36462	1.86218	577.337	67.4986	1539.28	181.705	3.11567	-9.65698	8.16364	-0.335726	-0.0358525	-0.231315	-0.38339	-0.332529	-0.0282681	-0.0509179	-0.22561	-0.240167	0.156643	0.144149	-0.111043	0.109834	0.194465	0.0982266	0.0776123	-0.0255375	-0.458143	-0.0990565	0.0371939	-0.196002	-0.0122065	-0.433404	-0.052562	-0.61192	-0.356446	0.00322293	-0.117577	-0.0503243
21743	WO	RH	5	-4.77901	24	YE	NS	28	6.18	4.3	69.0294	-3.16926	10.0442	507.127	-2.71136	1337.4	-20.1812	3.63587	-3.6855	6.07668	-0.0705652	-0.00592228	-0.0177165	-0.148921	-0.110387	-0.00276924	-0.00676656	-0.0109155	-0.037587	-0.034063	-0.0231161	-0.00959483	-0.188751	-0.246818	0.0115034	-0.102252	-0.00559083	-0.0248758	-0.0716535	0.0577692	-0.118995	-0.0595394	-0.199191	-0.035401	-0.150618	-0.14384	-0.0241407	-0.0610799	-0.00121451
21746	ME	RH	9	-0.77901	27	YE	NS	6	5.67	5.13	72.8049	0.606233	0.367519	578.669	68.8306	1511.1	153.523	3.96167	-2.84224	7.37634	-0.087021	-0.0304741	-0.0403424	-0.0768271	-0.234107	-0.00212229	-0.00154634	-0.01342	-0.0670192	-0.0484729	-0.00321289	-0.0143584	-0.115516	-0.261996	-0.0225133	-0.0199438	0.00530352	-0.00318487	-0.0616301	-0.0740828	-0.145205	0.0126821	-0.19702	-0.120852	-0.142127	-0.0198455	-0.0663019	-0.038516	-0.0230218
21749	WO	RH	9	-0.77901	29	YE	NS	25	5.16	5.96	79.0198	6.82115	46.5281	440.29	-69.5484	1201.4	-156.181	3.46886	-4.29046	5.51587	-0.0872093	-0.0126971	-0.0647231	-0.00954634	-0.0851068	-0.0026183	-0.00781759	-0.0724449	-0.0529818	-0.0167625	0.000371102	-0.00618394	-0.159425	-0.179771	0.0216182	-0.054029	0.00608226	0.0274012	-0.0534874	-0.0826413	-0.151572	-0.0136609	-0.26244	-0.0830689	-0.238405	-0.123462	-0.0670142	-0.0798782	-0.0187146
21750	WO	RH	9	-0.77901	29	YE	NS	0	4.64	5.08	67.0691	-5.12956	26.3124	519.301	9.46264	1334.3	-23.2812	3.65777	-7.11499	7.2822	-0.0470736	-0.0303839	-0.159769	-0.00623364	-0.252374	-0.00894852	0.00370953	-0.0513336	-0.0999265	-0.050174	-0.202901	-0.0759602	-0.108646	-0.388625	-0.0917433	-0.0563884	-0.00781498	-0.0796016	-0.10467	-0.0675399	-0.154141	-0.0971014	-0.141032	-0.102704	-0.299261	-0.435215	-0.101199	-0.146552	-0.0281052
21754	ME	RH	12	2.22099	28	YE	NS	2	5.63	5.1	71.0746	-1.12409	1.26358	529.955	20.1166	1354.44	-3.13322	3.57563	-4.09662	7.07752	-0.032329	-0.0113585	-0.0652302	-0.119405	-0.0462099	-0.00870411	-0.00205703	-0.00761054	0.0107388	-0.0356322	0.00305331	-0.0244439	-0.127802	-0.319335	-0.0383156	-0.077899	-0.00425925	-0.164527	-0.0278086	-0.0998591	-0.0719286	-0.00897841	-0.20594	-0.0667914	-0.0478162	0.011551	-0.0504522	-0.127	-0.00455922
21755	WO	RH	5	-4.77901	28	NO	NS	8	4.62	4.38	70.4559	-1.74284	3.0375	478.31	-31.5284	1308.36	-49.2142	3.41136	-5.24776	6.16002	-0.03622	-0.0275479	-0.189626	-0.0362458	-0.0555483	-0.0403725	-0.00522636	-0.0244612	0.0183265	-0.0223374	-0.123801	-0.059483	-0.0514652	-0.150511	-0.00532289	-0.0737738	-0.00766922	0.0148429	-0.143812	-0.187328	-0.167962	-0.0523954	-0.338641	-0.146168	-0.40784	-0.245544	-0.173078	-0.309332	-0.00917261
21756	ME	LH	17	7.22099	28	YE	NS	6	7.16	4.93	67.937	-4.26167	18.1618	606.825	96.9866	1599.3	241.722	3.52635	-3.84165	6.63195	-0.102593	-0.0233164	-0.167934	0.0480083	-0.101199	0.00448892	0.00792005	0.000778822	-0.0171213	-0.0106869	-0.0835606	-0.0418334	-0.0958068	-0.0691113	0.007866	0.015233	0.0140093	0.0297501	-0.011005	-0.00889486	-0.164223	-0.000669105	-0.335578	-0.0883195	-0.372872	-0.112619	-0.0143787	-0.0567234	-0.0250706
21758	WO	RH	5	-4.77901	28	YE	NS	3	5.75	5.2	72.9747	0.77598	0.602145	599.403	89.5646	1527.91	170.335	3.3922	-9.22293	7.72281	-0.182529	-0.0337302	-0.147194	-0.141189	-0.176071	-0.0141778	-0.0103836	-0.08608	-0.154563	-0.0798409	-0.0885236	-0.108748	-0.216095	-0.319103	-0.0558017	-0.179019	0.00857931	-0.0623928	-0.109151	-0.200728	-0.227299	-0.113224	-0.467849	-0.153737	-0.407781	-0.371362	-0.17794	-0.140254	-0.0326528
21760	WO	LH	16	6.22099	28	YE	NS	1	5.62	4.67	67.5921	-4.60663	21.2211	508.305	-1.53336	1217.26	-140.317	3.31554	-1.49267	6.79591	-0.0263736	0.00155721	-0.0936104	-0.0359287	0.0281183	0.0001461	0.0053769	0.0405612	0.0510172	-0.000463846	0.0769682	0.0193551	0.106849	-0.0687318	-0.0877164	-0.0149769	-0.00441298	-0.0473114	-0.016914	-0.00188229	-0.000242163	0.00493214	-0.080408	-0.0339336	-0.104958	0.0249159	-0.0308558	-0.0644505	-0.0214503
21761	WO	RH	9	-0.77901	28	NO	NS	33	5.07	4.51	70.8118	-1.38692	1.92355	532.622	22.7836	1389.16	31.5868	3.37303	-2.28133	6.54567	-0.136763	-0.0574953	-0.217779	-0.117779	0.0408252	-0.00839091	-0.00239805	-0.0331318	-0.107069	-0.0201125	-0.0793732	0.0579468	-0.130996	-0.316372	-0.0475942	-0.00945215	0.00472364	-0.160751	0.00285713	-0.121986	-0.0270881	-0.0373663	0.0135054	-0.169637	-0.0441007	0.0457577	-0.0875816	-0.144103	-0.0210147
21762	ME	RH	9	-0.77901	30	YE	NS	14	6.1	4.47	68.334	-3.86468	14.9357	567.814	57.9756	1423.22	65.6458	3.26078	-4.87123	8.54344	-0.0482267	-0.0119524	-0.0415991	-0.190999	-0.0610433	-0.00685998	-0.00187796	-0.0727126	-0.0812908	0.00103948	-0.0783341	-0.0149987	-0.252325	-0.102738	0.0203495	-0.0276273	-0.00726283	-0.0627225	-0.0307452	-0.0699462	-0.0476354	-0.00884705	-0.130335	-0.0285216	-0.126365	-0.00933221	-0.0399815	-0.10603	-0.0149725
21763	WO	RH	17	7.22099	30	YE	NS	0	5.98	4.92	71.0691	-1.12956	1.27592	501.118	-8.72036	1231.29	-126.288	3.51814	-5.73769	6.33556	-0.0431357	0.00181727	-0.102718	-0.109831	-0.128692	-0.013272	-0.0194443	-0.0621753	-0.0730436	0.0329899	0.145777	0.0248488	-0.231497	-0.159827	0.028664	-0.0457805	-0.00993523	-0.0789615	-0.0725525	-0.116731	-0.188856	-0.0431215	-0.662579	-0.0723251	-0.593719	-0.376977	-0.0803264	-0.028339	-0.00975755
21764	ME	RH	5	-4.77901	27	YE	NS	7	6.51	5.3	77.577	5.37831	28.9262	504.216	-5.62236	1433.1	75.5218	3.26352	-3.89947	6.27373	-0.0652329	-0.0163426	-0.144915	-0.0401644	-0.147964	-0.013947	-0.00538352	-0.00983957	-0.0784748	-0.0199741	0.0387106	0.00228591	-0.138038	-0.119594	-0.0228005	0.00996915	0.0174815	-0.0362907	-0.0287614	-0.157633	-0.037243	-0.00720842	-0.245222	-0.0575803	-0.180182	-0.0793677	-0.00556295	-0.0825063	-0.0147886
21767	ME	RH	5	-4.77901	27	YE	NS	2	6.21	5.19	78.0808	5.88207	34.5988	509.573	-0.265363	1379.33	21.7528	3.43053	-1.67175	7.25143	-0.0345933	-0.00918681	0.00986837	-0.0337558	0.0466618	0.00452353	-0.0126739	-0.0833384	-0.110072	-0.0130877	0.0689823	0.00182742	-0.0993704	-0.0986368	0.0245952	-0.0438416	-0.0162313	-0.0667444	-0.00176661	-0.0499095	0.00675214	0.0127475	-0.0396609	-0.0365202	-0.195824	-0.0456686	-0.0188679	-0.0880038	-0.0184724
21768	WO	LH	5	-4.77901	25	YE	NS	25	7.07	5.35	69.0787	-3.11998	9.73429	502.26	-7.57836	1214.79	-142.791	3.56742	-1.61321	6.14475	-0.0372362	0.00769576	-0.04365	-0.00846769	-0.0113774	0.00171185	-0.0146203	-0.100041	-0.0836213	0.0329089	0.124078	0.0173106	0.022552	0.0675257	0.0450451	0.00129166	-0.014764	0.00037977	-0.0234144	-0.00215259	-0.0721821	-0.0146511	-0.129356	-0.0785063	-0.117521	-0.0961524	-0.0406514	0.00671631	-0.0107303
21770	WO	RH	16	6.22099	27	YE	NS	11	5.94	4.44	76.5175	4.31876	18.6517	451.576	-58.2624	1301.03	-56.5502	3.56468	-6.11106	5.80566	-0.0563209	-0.00523155	-0.0806669	-0.100784	-0.129052	-0.0108808	-0.012223	-0.0372895	-0.0879367	-0.0848707	-0.174712	-0.0269314	-0.0505488	-0.312022	-0.0233621	-0.0722661	-0.0169528	-0.123582	-0.176569	-0.130423	-0.208061	-0.0440562	-0.389647	-0.0891186	-0.292734	-0.191757	-0.0775321	-0.163118	-0.0253887
21771	WO	RH	9	-0.77901	29	YE	NS	35	4.79	4.67	76.7447	4.546	20.6661	457.614	-52.2244	1297.02	-60.5562	3.70705	-2.7909	5.40563	-0.0477874	-0.0286062	-0.0607292	0.0126061	-0.0616858	-0.0141637	0.00177958	0.0404729	0.0219472	-0.0661414	-0.0390295	-0.0078334	-0.168492	-0.377069	0.0636133	-0.0643355	0.000582485	0.0186041	-0.0477937	-0.220463	-0.2626	-0.0450926	-0.310523	-0.157425	-0.187178	0.00754805	-0.0500442	0.0297302	-0.0073637
21773	WO	RH	0	-9.77901	27	YE	NS	31	4.25	5.94	77.3087	5.11	26.1121	478.352	-31.4864	1438.15	80.5758	3.12389	-2.94377	6.01219	-0.0963851	-0.0195542	-0.0193003	-0.147362	-0.0278689	-0.00757041	-0.0124718	0.0581934	-0.0534988	-0.0439756	0.128632	-0.0359767	-0.269783	-0.249064	0.111835	0.0598639	0.00618697	-0.0738326	-0.0478435	0.168187	-0.0383849	0.0223954	-0.351773	0.0592441	-0.278018	-0.124722	0.0795493	0.103248	0.0190334
21774	WO	RH	5	-4.77901	28	NO	NS	4	6.51	4.75	74.6174	2.41869	5.85006	494.465	-15.3734	1295.05	-62.5252	3.5154	-5.93389	6.31539	-0.107166	-0.00713978	-0.0645042	-0.0945757	-0.116221	-0.0160185	-0.0319504	-0.0628704	-0.0469651	-0.0325674	-0.239041	-0.112355	-0.1481	-0.0857371	-0.0672157	-0.0964304	-0.00700557	-0.110907	-0.0394198	-0.08651	-0.125846	-0.0548408	-0.246697	-0.0789364	-0.25172	-0.194024	-0.072305	-0.236911	-0.0421195
21775	ME	RH	9	-0.77901	29	YE	NS	12	5.26	4.89	77.6646	5.46592	29.8763	482.833	-27.0054	1461.08	103.502	3.5154	-1.68743	6.83167	-0.0791504	-0.00509302	-0.0114394	-0.0537638	-0.0477718	-0.00981288	-0.0112732	-0.0294619	-0.0282802	0.011605	0.132031	0.00407507	0.136158	-0.0440144	0.0132225	-0.0442763	-0.0128953	-0.0598073	-0.0494856	-0.0713014	-0.10894	0.000573932	-0.286534	-0.107388	-0.277211	-0.138552	-0.0377235	-0.0540081	-0.0163746
21784	WO	RH	9	-0.77901	29	NO	NS	2	6.2	4.68	68.0082	-4.19048	17.5601	472.941	-36.8974	1248.01	-109.568	3.02806	-5.1954	6.42763	-0.0917775	-0.00330706	-0.0774144	-0.00888611	-0.0238848	-0.0116378	-0.0162562	-0.0820634	-0.0652017	-0.00348754	-0.171479	-0.0598675	-0.158728	-0.168853	-0.00353424	-0.0982064	-0.00584456	0.00673143	-0.047495	-0.119277	-0.142712	-0.0649089	-0.22645	-0.145566	-0.137083	-0.158612	-0.0429219	-0.122111	-0.012467
21792	ME	RH	17	7.22099	28	YE	NS	3	5.98	7.51	78.3491	6.15038	37.8272	481.534	-28.3044	1418.27	60.6918	3.26352	-2.25615	7.09966	-0.0796131	-0.00345425	-0.0825541	0.208884	-0.171072	0.0160939	0.0142415	0.0336429	0.0897889	0.0297272	0.0943657	-0.0216188	0.170506	0.0325294	-0.0663935	-0.066706	0.0338132	0.07263	-0.0726709	-0.0698555	-0.190334	-0.128014	-0.120327	-0.075101	-0.32104	-0.277815	-0.0644733	-0.0286056	-0.0162192
21793	ME	RH	9	-0.77901	26	YE	NS	2	6.05	5.64	74.9131	2.71438	7.36785	528.644	18.8056	1566.69	209.111	3.54552	-3.83273	6.84198	-0.062237	-0.00315012	-0.0803028	-0.0273434	-0.0786139	0.018288	0.0158083	0.135641	0.178379	-0.0711028	-0.0703086	0.00575465	0.0758989	-0.255398	-0.11808	-0.068411	0.0176005	0.0106505	-0.063412	-0.142893	-0.255223	-0.0291964	-0.136166	-0.0626787	0.049325	-0.0514466	-0.0498383	0.0610332	-0.033624
21794	ME	RH	5	-4.77901	27	NO	NS	6	5.75	4.85	67.05	-5.14873	26.5094	537.369	27.5306	1467.84	110.265	3.55099	-4.34667	7.80711	-0.0686638	-0.015553	-0.115619	-0.0748009	-0.0196508	-0.0129592	0.00553107	-0.0535197	-0.10425	-0.0758509	-0.203042	-0.0735906	-0.217832	-0.181962	0.0228184	0.0145008	0.00581325	-0.0880998	-0.0282046	-0.020946	-0.0646065	0.0230896	-0.209905	-0.0344263	-0.135763	0.0537965	-0.029117	-0.0826511	-0.00743877
21796	WO	RH	9	-0.77901	26	YE	NS	12	4.65	5.36	76.3368	4.13806	17.1235	414.579	-95.2594	1214.88	-142.696	3.718	-9.13986	5.83916	-0.234925	-0.0413077	-0.262869	-0.157959	-0.195506	-0.0210596	-0.0192312	-0.108842	-0.108179	0.0159917	-0.118822	-0.130325	-0.185885	-0.0874414	-0.0656093	-0.111224	-0.00347867	-0.15972	-0.159616	-0.0456699	-0.197125	-0.0390437	-0.579437	-0.181232	-0.458869	-0.34786	-0.11858	-0.131497	-0.0278397
21798	WO	RH	12	2.22099	30	YE	NS	17	5.58	7.05	68.1177	-4.08097	16.6543	473.55	-36.2884	1178.1	-179.476	3.67967	-4.41208	6.80459	-0.107528	-0.0382005	-0.0975964	-0.0439696	0.0355555	0.00326285	-0.00985689	-0.0692457	-0.168059	-0.0255451	0.0167127	-0.0461443	-0.214804	-0.158868	0.0159519	0.0145662	0.00972655	-0.0788203	-0.0511967	-0.0528793	-0.16425	0.00645041	-0.268396	-0.0567385	-0.286011	-0.0927365	-0.0511348	-0.0898859	-0.0177075
21800	WO	RH	16	6.22099	29	YE	NS	6	5.64	4.9	69.0897	-3.10903	9.66607	574.088	64.2496	1316.13	-41.4452	3.76181	-8.08335	7.24242	-0.0424861	-0.0106435	-0.146203	-0.168658	-0.0957739	0.00553702	-0.0118246	-0.0459619	-0.135927	-0.0950598	-0.189078	-0.0356831	-0.290791	-0.321542	-0.036391	-0.0526894	-0.0252005	-0.141422	-0.0737243	-0.0694987	-0.156591	-0.0506725	-0.632184	-0.0333456	-0.370743	-0.316233	0.0169785	-0.0595988	-0.0508203
21801	WO	RH	17	7.22099	29	NO	NS	9	6.97	5.12	76.7392	4.54052	20.6164	448.958	-60.8804	1254.29	-103.288	3.31006	-5.8295	5.79769	-0.0542961	-0.0150885	-0.0604191	0.0202601	-0.172034	-0.00098258	-0.00535117	-0.0530605	-0.0743755	0.0441944	0.0934999	-0.0242503	-0.0519384	-0.00483592	0.0326137	-0.0459909	-0.0236944	-0.0253864	-0.110163	-0.0935342	-0.219969	-0.0505498	-0.561104	-0.119511	-0.62068	-0.349243	-0.117658	-0.00100515	-0.0414316
21803	ME	RH	5	-4.77901	28	YE	NS	12	5.73	5.02	75.1677	2.969	8.81495	472.526	-37.3124	1446.82	89.2398	3.24709	-4.45168	6.11063	-0.0616066	-0.00898287	-0.0808497	-0.0302477	-0.103078	0.00500285	0.0103196	-0.0168464	-0.0678395	0.0521709	0.175416	-0.014107	0.00944596	-0.0307288	-0.0200025	-0.0693493	0.00430739	-0.0566111	-0.048453	-0.0937834	-0.0800713	-0.0878526	-0.178176	-0.0934141	-0.370991	-0.237317	-0.0459213	-0.0919693	0.000285425
21804	WO	RH	5	-4.77901	30	YE	NS	20	5.49	4.43	71.3265	-0.872206	0.760744	590.253	80.4146	1447.18	89.5978	3.24162	-8.02378	7.82384	-0.139882	-0.00399597	-0.171781	-0.176843	-0.08473	-0.0134809	-0.0163756	-0.136896	-0.199164	-0.0186497	0.00757357	-0.00197167	-0.0685053	-0.121553	-0.0969692	-0.145647	0.011256	-0.219311	-0.0835185	-0.118755	-0.22636	-0.0736809	-0.460703	-0.148598	-0.234056	-0.159725	-0.0590574	-0.203573	-0.047377
21807	ME	RH	5	-4.77901	26	YE	NS	37	6.24	5.04	71.4908	-0.707935	0.501172	605.946	96.1076	1546.79	189.211	3.44969	1.4123	7.26175	0.120218	-0.0182159	-0.0405446	0.439527	-0.0701006	0.00299392	0.00638182	-5.69616e-05	0.159025	-0.0615807	-0.23837	0.0334523	0.375006	-0.0243359	0.15361	0.177793	0.0312829	0.332771	-0.133667	0.0230407	-0.0399301	0.0400583	-0.149107	-0.112038	-0.311134	-0.42249	-0.0310614	0.268673	-0.0104173
21808	WO	RH	5	-4.77901	27	YE	NS	18	4.36	4.81	70.3901	-1.80855	3.27086	552.975	43.1366	1379.57	21.9958	3.50719	-3.03805	7.15436	-0.0346307	-0.0160644	-0.0146787	-0.151786	0.0318709	0.00583542	-0.00975756	-0.045855	-0.00407289	-0.0480353	-0.116178	-0.0485759	-0.0576082	-0.154067	0.0334205	-0.0477293	-0.00074239	-0.040508	-0.00673771	-0.0201063	-0.087627	0.0122765	-0.230306	-0.0615724	-0.241512	-0.114251	-0.0730252	-0.0621117	-0.0020363
21815	ME	RH	12	2.22099	28	YE	NS	4	4.47	5.09	75.0445	2.84579	8.09855	432.678	-77.1604	1389.98	32.3998	3.2115	-6.88308	5.79975	-0.123119	-0.00961389	-0.216288	-0.066073	-0.129211	-0.0151479	-0.00249173	-0.0389091	-0.205208	-0.176089	-0.193689	-0.063881	-0.330347	-0.427597	-0.0832694	0.0285384	0.0116855	-0.18394	-0.0444338	-0.116755	-0.0486164	-0.0394218	-0.245146	-0.102723	-0.162656	-0.0185637	-0.0723903	-0.194821	-0.0442519
21816	WO	RH	9	-0.77901	29	YE	NS		7.82	4.78	77.8508	5.65209	31.9461	504.995	-4.84336	1432.13	74.5548	3.56468	-10.4424	5.54932	-0.0746442	-0.00222909	-0.148338	-0.0946985	-0.072233	-1.94127e-05	0.00927247	0.030557	-0.0629967	-0.124965	-0.254473	-0.0396089	-0.376941	-0.510459	-0.139272	-0.208078	-0.0351027	-0.178782	-0.109665	-0.229811	-0.226483	-0.0617141	-0.344385	-0.103061	-0.18937	-0.0477862	-0.149486	-0.104924	-0.0123601
21819	WO	RH	9	-0.77901	26	NO	NS	14	6.42	4.86	71.2909	-0.907798	0.824098	438.773	-71.0654	1141.76	-215.821	3.44969	-0.862396	6.41557	-0.0465089	-0.0136208	-0.011567	0.0360232	-0.0304408	-0.000566688	-0.0141145	-0.0487376	0.0111196	0.0274163	0.0683507	-0.0526393	-0.0237167	-0.0575723	0.0704856	0.105255	0.00550725	-0.0754187	0.00306433	0.0653491	-0.0375799	0.0336229	-0.313382	0.00539787	-0.239789	-0.130367	0.0819484	-0.0151729	0.00118663
21820	WO	RH	12	2.22099	28	YE	NS	12	5.4	5.98	77.462	5.26332	27.7025	469.295	-40.5434	1274.83	-82.7502	3.75633	-7.68329	6.06271	-0.166643	-0.0416078	-0.101614	-0.0770397	-0.10505	-0.00219685	-0.0161156	-0.0553031	-0.104699	-0.0162178	-0.0850315	-0.0966092	-0.145552	-0.109368	0.0290762	-0.0668601	-0.0112984	-0.130398	-0.053289	-0.0991008	-0.109133	-0.0506014	-0.51346	-0.122414	-0.467295	-0.201367	-0.0289449	-0.124564	-0.0419207
21822	WO	RH	5	-4.77901	27	YE	NS	13	4.98	4.66	68.3833	-3.8154	14.5572	413.231	-96.6074	1122.15	-235.427	3.50719	-6.97853	6.17493	-0.200472	-0.0342212	-0.201909	-0.103713	-0.0732344	-0.0119125	-0.00677318	-0.0651783	-0.112599	-0.0394391	-0.169081	-0.0528561	-0.184984	-0.155276	-0.0118843	-0.150545	-0.0109127	-0.160719	-0.112084	-0.069206	-0.196452	-0.0363736	-0.412114	-0.0741301	-0.219511	-0.12525	-0.0436018	-0.151662	-0.015329
21824	ME	LH	12	2.22099	29	YE	NS	13	6.08	5.17	70.1218	-2.07686	4.31335	524.654	14.8156	1483.44	125.867	3.88775	-3.4475	7.91907	-0.122359	-0.0184768	-0.0505218	-0.124451	-0.0205133	-0.014867	-0.0105552	-0.0284519	-0.102638	-0.0743173	-0.172837	-0.0372038	-0.0914497	-0.195876	-0.0520011	-0.132349	-0.0251815	-0.0809466	-0.103217	-0.0917319	-0.231065	-0.0120218	-0.233113	-0.0262149	-0.0994267	-0.107263	-0.011942	-0.0907029	-0.0322161
21825	WO	RH	9	-0.77901	30	YE	NS	12	5.63	4.24	67.7235	-4.47522	20.0276	502.325	-7.51336	1226.6	-130.976	3.88775	-4.10186	6.64303	-0.0139386	0.00111797	-0.0892389	-0.0379657	0.0202283	-0.00452552	0.00122518	-0.00549922	-0.101955	-0.083758	-0.212836	0.0037863	-0.115129	-0.242588	-0.0385354	-0.118802	-0.0247932	-0.0398574	-0.0726307	-0.109992	-0.164664	-0.0345877	-0.23494	-0.0961001	-0.0712282	-0.0617414	-0.106078	-0.0808001	-0.0230552
21830	WO	RH	12	2.22099	26	YE	NS	5	7.68	6.04	79.0828	6.88412	47.3912	418.446	-91.3924	1291.3	-66.2822	3.44969	-3.79164	5.09421	-0.0927364	-0.0292892	-0.0835413	-0.107	0.0100318	0.0027532	-0.00652719	-0.0613096	-0.107508	-0.00797103	-0.0210327	0.0148499	-0.12192	-0.184996	-0.0842887	-0.153395	-0.0246043	-0.0552627	-0.0152992	-0.205812	-0.00370019	-0.0573901	-0.0502386	-0.122515	0.048135	-0.0388838	-0.126678	-0.195166	-0.0116196
21831	WO	RH	9	-0.77901	29	NO	NS	13	7.3	4.78	66.9651	-5.2336	27.3906	515.365	5.52664	1234.71	-122.871	3.57563	-4.39447	7.20995	-0.0327922	-0.0044669	-0.1241	-0.0570081	0.0496394	-0.00614465	-0.00262614	-0.0547626	-0.0717695	-0.034035	-0.034558	0.0110248	-0.102703	-0.0883489	-0.0105603	-0.0438675	0.018034	-0.0715573	-0.0506435	-0.0529872	-0.095612	-0.0408869	-0.186394	-0.0813545	-0.21956	-0.100327	-0.0766411	0.00716956	-0.0115944
21833	WO	RH	5	-4.77901	29	YE	NS	4	5.24	4.7	80.8405	8.64183	74.6811	488.011	-21.8274	1311.49	-46.0842	3.4935	-7.29384	5.89762	-0.0325907	-0.018971	-0.10317	-0.0986628	-0.0291325	-0.00227795	0.00153829	-0.00602849	-0.00647303	-0.094252	-0.0718055	-0.017669	-0.225433	-0.287056	-0.0572146	-0.00818054	0.00160553	-0.113152	-0.091406	-0.267619	-0.114613	-0.0644154	-0.462343	-0.152773	-0.361651	-0.222082	-0.137806	-0.223691	-0.017742
21839	ME	RH	12	2.22099	29	YE	NS	11	5.42	4.61	75.6085	3.40979	11.6267	575.214	65.3756	1576.71	219.133	3.69884	-3.98666	6.97242	-0.109968	-0.0208468	-0.0745594	-0.135212	-0.0306532	-0.00263791	-0.00870222	-0.0182535	-0.0721463	-0.014185	-0.0396192	-0.0620836	-0.190642	-0.0454423	-0.0310892	-0.0619571	-0.0164283	-0.0716801	-0.0792716	-0.0761262	-0.136041	-0.0858027	-0.30597	-0.153599	-0.271476	-0.151597	-0.096279	-0.0318544	-0.0175698
21840	WO	RH	12	2.22099	29	YE	NS	0	6.12	4.9	68.3833	-3.8154	14.5572	502.076	-7.76236	1251.17	-106.405	3.68789	-3.62077	6.60552	-0.112396	0.00429645	-0.0643705	-0.114131	-0.131402	-0.00864558	-0.0187691	-0.0658932	-0.0453495	-0.0180723	0.154023	-0.0211157	-0.191988	-0.231841	0.0100935	-0.15831	-0.0338117	-0.118647	-0.108095	-0.0689574	-0.21631	-0.0482562	-0.327902	-0.112695	-0.228268	-0.191928	-0.0755147	-0.0139342	-0.035084
21841	WO	RH	5	-4.77901	25	NO	NS	5	6.08	4.83	72.2574	0.0586629	0.00344133	502.942	-6.89636	1277.83	-79.7522	3.718	-6.9766	6.41242	-0.0537355	-0.0184776	-0.101289	-0.178795	0.0188427	-0.00825449	-0.00862587	-0.0418884	-0.0905304	-0.0644897	-0.193332	-0.0324819	-0.0358332	-0.113141	-0.0235752	-0.0921292	-0.00815917	-0.138043	-0.0935952	-0.1914	-0.142379	-0.036522	-0.363661	-0.150382	-0.381978	-0.140698	-0.132042	-0.126424	-0.0310954
21844	ME	RH	9	-0.77901	27	YE	NS	1	5.96	4.46	76.8296	4.63087	21.445	569.731	59.8926	1583.17	225.593	3.50171	0.826453	8.35816	0.0304226	0.0166521	-0.101833	0.175709	-0.0695154	0.00538508	0.0130748	0.0134737	0.0320141	-0.0692102	-0.093297	0.0572661	0.0992857	-0.164665	-0.0227887	0.0789833	0.0252945	0.0975063	0.0806546	-0.0273394	0.0252918	-0.0229995	-0.0778383	-0.0567545	-0.137331	-0.0538977	0.0017885	0.174546	-0.0178711
21845	ME	RH	9	-0.77901	28	YE	NS	14	7.04	5.08	69.9822	-2.21649	4.91283	582.29	72.4516	1551.45	193.869	3.24162	-11.0069	8.58634	-0.130732	-0.0161227	-0.294344	-0.112588	-0.0738242	0.00069379	0.00391043	-0.0842282	-0.177981	-0.0821657	-0.258833	-0.0836141	-0.194657	-0.437649	-0.0352098	-0.151014	-0.00918468	-0.259253	-0.128603	-0.237442	-0.278015	-0.0659762	-0.804756	-0.218037	-0.523362	-0.413329	-0.114853	-0.200433	-0.0297014
21846	WO	RH	12	2.22099	26	NO	NS	3	5.46	4.9	67.9863	-4.21238	17.7442	489.56	-20.2784	1180.48	-177.097	3.44695	-3.97713	6.46417	-0.0102325	0.0242831	-0.0726488	-0.0792948	-0.0866984	-0.00158598	0.00535241	-0.0531523	-0.133154	-0.153368	-0.311432	-0.0738661	-0.0522424	-0.371367	0.0264967	-0.0295732	0.00238213	-0.0666947	-0.023011	-0.0340567	-0.0237448	-0.00268979	-0.16189	-0.0740113	-0.178225	-0.0176579	-0.0117326	-0.0236165	-0.00176974
21848	WO	RH	12	2.22099	29	YE	NS	23	6.18	5.14	70.9541	-1.24455	1.54891	582.315	72.4766	1312.55	-45.0272	3.52635	-1.78627	6.97675	-0.062256	-0.0347266	-0.0224577	-0.114549	-0.115907	-0.0209483	0.00542104	-0.0254722	0.0104391	-0.0682381	-0.177098	-0.0514119	-0.163743	-0.219636	-0.0992305	-0.191813	-0.0289282	-0.0475476	-0.116253	-0.16793	-0.212803	-0.0442428	-0.280975	-0.12719	0.0532169	-0.0459292	-0.0996134	0.00642511	-0.0300368
21849	WO	RH	12	2.22099	29	YE	NS	2	5.49	4.71	73.7933	1.5946	2.54274	507.315	-2.52336	1274.19	-83.3922	3.69884	-5.48956	6.9896	-0.076707	-0.0486859	-0.0646991	-0.146155	-0.0392168	-0.00768923	-0.00866605	-0.0490399	-0.0956858	-0.0206341	-0.0524564	-0.0382157	-0.0848568	-0.132335	-0.0274374	-0.019653	0.00865856	-0.0748109	-0.0331491	-0.165681	-0.119849	-0.0357851	-0.22542	-0.11802	-0.239829	-0.0896499	-0.0368146	-0.223526	0.00286658
21850	WO	RH	17	7.22099	27	YE	NS	22	4.55	5.37	74.319	2.12026	4.49552	502.296	-7.54236	1307.4	-50.1772	3.3922	-5.14563	6.00272	-0.0829329	-0.0214809	-0.142062	-0.0254369	-0.236685	-0.000668092	0.0446494	0.0661808	-0.147558	-0.0232209	-0.160422	-0.0223537	-0.0799451	-0.190427	-0.0823918	-0.177112	0.00111538	0.0698018	-0.0338053	-0.17163	-0.128646	-0.16016	0.224254	-0.212507	0.0894194	-0.0640801	-0.113299	-0.0735009	-0.0223164
21860	WO	RH	9	-0.77901	26	YE	NS	15	6.76	5.23	67.5318	-4.66687	21.7797	497.517	-12.3214	1236.8	-120.779	3.44969	-1.76451	6.59247	0.018133	-0.00937423	-0.027286	-0.0923032	0.0111018	-0.00488957	0.00234467	-0.00369036	-0.0494123	-0.0141102	-0.0424669	-0.0223239	-0.0292354	-0.121402	0.0427893	0.00542156	0.00171917	-0.0469487	-0.011259	-0.0406709	-0.110389	-0.0272112	-0.185464	-0.0585889	-0.0671406	-0.00490676	-0.0242277	0.0266783	-0.0271036
21861	WO	RH	9	-0.77901	29	NO	NS	6	5.78	5.19	68.7721	-3.42662	11.7417	520.445	10.6066	1378.52	20.9398	3.5154	-3.90453	7.50303	-0.0860976	0.0231049	-0.0748216	-0.0123414	-0.0244563	-0.0025541	-0.00629988	-0.046052	-0.00559731	-0.0299803	-0.0491996	0.0315076	-0.0244388	-0.192251	-0.0766819	-0.11288	0.000767423	-0.0720906	-0.0224764	-0.0981252	-0.0467979	-0.0350039	-0.278429	-0.0738988	-0.248031	-0.116658	-0.0928544	-0.148694	-0.0142405
21862	ME	RH	17	7.22099	28	NO	NS	4	5.54	6.08	71.6003	-0.598421	0.358108	525.785	15.9466	1565.55	207.976	3.5154	1.94316	7.02383	-0.0387361	0.00214855	0.0262314	0.133655	-0.0440367	0.00923218	0.0192382	0.0861533	0.0215979	-0.0602538	-0.0385808	0.0277914	0.013368	-0.135383	0.0245625	0.0541725	-0.000522729	0.0428824	0.0131082	-0.0247087	-0.00642868	-7.10019e-05	-0.0264604	-0.10606	0.00127749	0.0849215	-0.0182751	0.0486988	-0.0225966
21864	WO	RH	12	2.22099	27	YE	NS	25	4.91	4.39	69.5441	-2.65455	7.04662	469.511	-40.3274	1203.6	-153.974	3.12389	-3.81256	6.61999	-0.145875	-0.0280573	-0.0979524	0.0730378	-0.179006	-0.0176163	-0.0170958	-0.0563323	-0.18027	0.0513269	0.0770969	-0.0546029	-0.22988	-0.0997671	-0.0494756	-0.0381977	-0.0125244	0.0423413	-0.0548341	-0.0973819	-0.164778	-0.0578974	-0.290342	-0.0955913	-0.34805	-0.201399	-0.0944408	0.0519919	-0.0336648
21866	ME	LH	17	7.22099	28	NO	NS	9	4.54	4.94	76.5941	4.39542	19.3197	556.774	46.9356	1508.62	151.047	3.59206	-2.24829	7.97705	-0.0735654	-0.0116985	-0.0368428	-0.0293662	-0.119096	0.0143618	-0.00591059	0.00464625	-0.0883377	0.0448959	0.101422	0.0318294	-0.0558704	-0.0172448	-0.0330939	0.0529058	0.00469304	0.0450579	-0.0208493	0.0916036	0.0138903	0.00406062	-0.0889204	0.00645552	-0.095871	-0.199914	0.0307311	-0.158552	0.00944984
21869	ME	RH	17	7.22099	29	YE	NS	13	6.84	4.62	71.5455	-0.653178	0.426642	694.762	184.924	1718.63	361.05	3.27447	-5.0796	8.83165	-0.178386	0.0424485	-0.146783	-0.140508	-0.0543264	0.00834233	-0.00693541	-0.0318078	-0.0659387	-0.0152272	0.0233668	0.00787599	-0.437066	-0.256922	-0.0507803	-0.049347	0.00672408	-0.0678132	-0.0149795	-0.0168697	-0.0197649	-0.013463	-0.252652	-0.0395321	-0.243507	-0.0699735	-0.0443749	-0.213259	-0.0257936
21870	WO	RH	9	-0.77901	28	NO	NS	22	5.02	4.66	71.2416	-0.95708	0.916002	475.797	-34.0414	1227.02	-130.562	3.47159	-6.81704	5.97448	-0.178501	-0.0286318	-0.170081	-0.114302	-0.130332	-0.000403647	0.00654578	0.0196583	0.0408282	-0.0520791	-0.0662578	-0.019206	-0.0283268	-0.211377	-0.0195478	-0.0547022	0.0114862	-0.145277	-0.0857442	-0.129573	-0.173266	-0.0300548	-0.535366	-0.139634	-0.326196	-0.11459	-0.104835	-0.245064	-0.0290171
21871	ME	RH	9	-0.77901	28	YE	NS	1	3.36	5.07	71.6331	-0.565567	0.319866	536.981	27.1426	1392.14	34.5618	3.47159	0.992339	6.63311	-0.112249	-0.00152305	-0.0403203	-0.0127296	-0.107156	-0.0132406	-0.0134946	0.00707001	-0.0117804	0.0782557	0.122862	0.0684646	0.052714	0.148615	0.0905998	-0.0278049	-0.00834464	-0.102102	-0.00751384	-0.0538935	-0.0571768	0.0325259	0.107802	-0.0707069	0.146789	0.21746	0.016896	-0.0420963	-0.0233577
21874	ME	RH	5	-4.77901	27	YE	NS	10	5.02	4.95	71.7728	-0.425937	0.181422	451.032	-58.8064	1312.71	-44.8712	3.27721	-0.000915414	4.734	-0.0997158	-0.00396685	0.0737162	0.0806622	-0.0642839	-0.00248635	0.00954428	0.0522639	0.101048	-0.0174972	0.0432621	0.0461508	0.0535589	0.0447043	-0.0811553	0.0831493	0.00885537	0.0130595	-0.0492931	-0.113334	-0.0958259	-0.0137656	-0.241819	-0.0546494	-0.00814767	-0.147774	-0.0833193	-0.149403	-0.0247094
21875	WO	RH	9	-0.77901	26	YE	NS	16	5.18	4.79	70.0315	-2.16721	4.6968	454.348	-55.4904	1262.27	-95.3052	3.27721	1.3127	5.93154	-0.00124338	0.00162413	0.0303162	-0.120061	0.0125466	-0.00545837	-0.0118255	-0.103257	-0.0172238	0.0457152	0.153918	0.0598042	-0.0818969	0.101008	0.130687	0.0810561	0.00434629	-0.0583214	0.0537491	0.0468608	0.0441124	0.0569457	0.0703044	-0.025973	0.0222145	0.104383	0.0443166	0.145627	-0.00557481
21876	WO	RH	5	-4.77901	28	YE	NS	13	6.57	4.74	74.1109	1.91219	3.65646	447.419	-62.4194	1170.71	-186.87	3.37303	-3.17311	6.11666	-0.0707447	0.0130357	-0.0837048	-0.079185	0.0108351	0.000815498	-0.000305274	-0.0185047	-0.0355286	0.00403076	0.0624842	0.0139513	-0.0713251	-0.0402547	-0.0549508	-0.1317	-0.00537054	-0.122393	-0.00795723	-0.0921147	-0.10089	-0.0470447	-0.181101	-0.122516	-0.048434	-0.0277989	-0.0360009	-0.119502	-0.00789521
21877	WO	RH	12	2.22099	30	NO	NS	5	5.1	4.57	74.1328	1.93409	3.74071	470.825	-39.0134	1342.57	-15.0102	3.48802	-5.06218	5.83372	-0.108232	-0.00942483	-0.0954932	-0.103787	-0.0326827	0.00354628	0.0037892	-0.0215426	-0.116095	-0.0449418	-0.267474	-0.0621143	-0.148365	-0.11276	-0.0411862	-0.0136654	-0.00489702	-0.0679492	-0.027795	-0.000309287	-0.0838179	-0.0441565	-0.233732	-0.0212909	-0.199079	-0.179667	-0.034458	-0.108441	-0.0274839
21878	WO	RH	5	-4.77901	28	YE	NS	17	6.29	5.37	68.6489	-3.54982	12.6013	479.973	-29.8654	1317.36	-40.2232	3.54552	-1.38287	6.58718	-0.0316094	0.0262894	-0.0374549	0.0262175	-0.0300591	-0.0093343	-0.00980387	-0.0596502	-0.0038822	-0.00858086	0.106048	0.00965459	-0.0497934	-0.0746281	0.00111986	-0.0510381	-0.000705736	-0.0117307	-0.0344194	0.012642	-0.0155209	-0.00399073	-0.229747	-0.035062	-0.161504	-0.161844	-0.00193394	-0.0106122	0.00592021
21884	ME	RH	17	7.22099	29	YE	NS	3	5.8	4.91	67.2307	-4.96803	24.6813	580.191	70.3526	1629.62	272.037	3.47433	-0.397199	8.40385	-0.0421516	-0.00210481	-0.0629946	0.0333233	-0.0797476	-0.0074591	0.00810268	0.0788345	0.025565	-0.0163897	-0.0483814	0.00416143	-0.0647055	-0.107299	0.04184	0.0961288	0.0285502	-0.0856719	0.00429809	0.0372139	-0.0490973	0.00920951	-0.0706426	-0.0383787	-0.0201877	0.0656337	0.0301983	0.140323	-0.00161847
21885	WO	RH	9	-0.77901	28	YE	NS	19	7.9	4.51	69.9959	-2.2028	4.85234	540.408	30.5696	1378.86	21.2838	3.32375	-2.19	7.52702	-0.0407073	0.00126676	-0.051777	-0.0720969	0.0139471	-0.000759925	-0.00468787	-0.00958116	-0.101842	-0.0936485	-0.239973	-0.0536589	-0.157389	-0.170156	-0.0971709	-0.0665323	-0.013188	-0.0820868	-0.055229	-0.045524	-0.0963895	-0.0323968	-0.106604	-0.0349822	-0.0171306	0.0266483	0.00400535	0.00158721	-0.0179974
21886	ME	RH	17	7.22099	28	YE	NS	4	5.56	8.34	74.2122	2.01349	4.05414	536.712	26.8736	1491.73	134.154	3.32375	-5.82655	7.21127	-0.176118	-0.0390187	-0.100265	-0.146332	-0.109671	-0.00928565	-0.0118973	-0.016986	-0.0502102	-0.00973972	-0.0177709	-0.0702586	-0.0816917	-0.0881528	-0.0328376	-0.0691443	-0.0134509	-0.100663	-0.0782542	-0.179876	-0.0940221	-0.0821838	-0.230954	-0.15659	-0.150841	-0.149404	-0.0514533	-0.11759	-0.0118334
21888	WO	RH	9	-0.77901	29	YE	NS	4	5.23	4.86	70.809	-1.38966	1.93116	473.906	-35.9324	1358.03	0.449777	3.58385	-3.53335	6.23891	-0.108003	-0.0176999	0.0548494	-0.167278	0.0456493	-0.00895931	0.0066134	-0.0277592	-0.0402361	0.022001	0.102878	-0.00592779	-0.0235382	-0.0613452	-0.0393568	-0.0977151	-0.0285482	-0.0588784	-0.0521423	-0.0967366	-0.103817	-0.0646168	-0.136325	-0.133987	-0.19993	-0.10228	-0.105956	-0.183494	-0.017306
21893	WO	RH	5	-4.77901	25	YE	NS	1	4.04	5.05	70.5298	-1.66892	2.7853	507.084	-2.75436	1268.08	-89.5022	4.18617	-1.74145	6.8668	-0.0125739	0.0078658	0.00490787	-0.0509592	0.114906	0.000479388	0.0129019	-0.00903245	-0.0500439	-0.0334618	-0.0371708	0.03853	-0.131283	-0.144233	-0.0472759	-0.112502	-0.0240771	-0.0409563	-0.0295647	-0.112063	-0.0498335	-0.0540338	-0.100198	-0.0868841	-0.0554516	-0.021333	0.0198205	-0.0856369	0.00573767
21894	ME	RH	9	-0.77901	28	YE	CS	4	5.49	3.65	67.989	-4.20965	17.7211	480.089	-29.7494	1246.69	-110.886	4.18617	-5.1694	5.79214	-0.0828719	-0.0138987	-0.0999398	-0.159929	-0.0611374	-0.010063	-0.00458851	0.00301132	-0.0781129	-0.0357274	-0.0618828	-0.0658536	-0.172962	-0.158386	0.000103842	-0.0784285	-0.00252237	-0.0705067	-0.0833811	-0.0642352	-0.157883	-0.000527618	-0.364615	-0.072152	-0.125188	-0.125232	-0.0230563	-0.101465	-0.0179637
21896	ME	LH	12	2.22099	28	YE	NS	5	7.29	4.86	72.3176	0.118896	0.0141362	491.99	-17.8484	1238.99	-118.59	4.04381	-1.52505	6.18811	-0.0189562	0.00317384	-0.0226612	-0.0627974	-0.0588671	0.0153329	0.00292855	0.0073762	0.0515016	-0.0843245	-0.192456	-9.37731e-05	-0.184395	-0.281901	-0.00642778	0.00192128	0.00366477	-0.0337016	0.0109165	-0.0084279	-0.0103191	-0.00825559	-0.118483	0.0401832	-0.0991532	-0.0159393	0.00536094	-0.031293	0.00493874
21898	WO	RH	5	-4.77901	24	YE	NS	9	6.14	4.52	70.9624	-1.23634	1.52854	514.622	4.78364	1258.08	-99.5032	3.3922	-4.18254	7.18576	-0.0271606	0.0115569	-0.06794	-0.054628	-0.0567494	-0.00696652	-0.00307285	-0.00988047	-0.060061	-0.0603311	-0.193898	-0.0598201	0.0103058	-0.217471	-0.0702161	-0.14027	-0.0141895	-0.0236801	-0.0673503	-0.101053	-0.131148	-0.0761069	-0.236814	-0.0927248	-0.169677	-0.12304	-0.052853	-0.0302857	-0.0267015
21899	ME	RH	5	-4.77901	30	YE	NS	5	4.72	4.95	72.9281	0.729436	0.532077	535.493	25.6546	1415.41	57.8278	3.3922	1.43152	7.3521	0.0248823	0.0125066	0.0363498	-0.04392	0.153174	-0.0112913	-0.00345543	6.04033e-05	-0.0949332	-0.0490092	0.0450137	0.0503699	-0.160108	-0.147183	0.00122062	-0.0163433	0.00849609	-0.0902571	0.0554286	0.0851655	0.0130126	0.00306739	0.165726	0.0929871	-0.0474307	0.0708022	0.00338948	0.0151027	0.0217763
21900	ME	RH	17	7.22099	27	YE	NS	12	5.24	4.94	68.627	-3.57173	12.7572	594.428	84.5896	1611.2	253.62	3.41958	-5.08484	8.59489	-0.0515686	-0.0227222	-0.025572	-0.141631	-0.0430082	-0.0171554	-0.0191365	-0.0621233	-0.14655	0.00140017	0.00822517	-0.0257974	-0.171662	-0.162806	-0.109547	-0.0378613	-0.0108744	-0.134493	-0.0101804	-0.0850704	-0.0891218	-0.078153	-0.0985461	-0.0616833	-0.176919	-0.221287	-0.0499811	-0.0747166	-0.049228
21905	WO	RH	5	-4.77901	28	YE	NS	1	7.62	5.97	80.1643	7.96558	63.4504	452.343	-57.4954	1341.64	-15.9402	3.26626	-3.27531	6.55754	-0.00325648	0.00269146	-0.0130852	0.0193376	0.0537303	-0.00626586	-0.00232324	-0.116863	0.00965531	-0.0256408	-0.0088592	-0.0293066	0.0273381	-0.161016	0.0321017	-0.00955571	0.0231025	-0.0292886	-0.0875154	-0.0433954	-0.141578	-0.0308306	-0.366991	-0.125766	-0.281294	-0.205574	-0.0582803	-0.0425324	-0.00288624
21906	ME	RH	12	2.22099	28	YE	NS	7	6.45	5.09	80.6626	8.46386	71.637	537.612	27.7736	1457.05	99.4668	3.26626	-4.61262	6.88343	-0.19055	-0.0528327	-0.118933	0.0315393	-0.135313	-0.013983	-0.0063938	-0.0303141	-0.0828906	-0.021567	-0.0802756	-0.0629847	0.222063	-0.0218616	0.0314089	0.0771778	0.00737554	-0.0850322	0.00244941	0.00877923	-0.13449	0.0214344	-0.527394	0.0345859	-0.346591	-0.190315	-0.0232762	-0.119727	-0.0353176
21911	ME	RH	9	-0.77901	29	YE	NS	2	5.28	5.37	79.7755	7.5768	57.4079	534.178	24.3396	1494.38	136.802	3.06639	-4.40028	5.76199	-0.0939533	-0.0232267	-0.0618261	0.0357403	-0.171963	-0.0122822	-0.00558881	-0.0621933	-0.0054855	-0.103479	-0.135257	-0.0644402	-0.150513	-0.352164	-0.0650728	-0.0655794	-0.0126826	-0.0118253	-0.089119	-0.129309	-0.192834	-0.0676354	-0.208676	-0.134922	-0.150015	-0.233917	-0.0521254	-0.157242	-0.0182112
21915	WO	RH	12	2.22099	30	YE	NS	8	7.49	6.95	73.1061	0.907397	0.823369	460.916	-48.9224	1306.04	-51.5412	3.46338	-8.98197	5.74203	-0.0695191	-0.0259081	-0.0663954	-0.179559	-0.0764094	-0.026594	-0.0111119	-0.0756227	-0.0981709	-0.027116	-0.247656	-0.00501966	-0.00381324	-0.0485567	0.000109142	-0.11651	-0.0171251	-0.125065	-0.109075	-0.183262	-0.234919	-0.0904337	-0.446333	-0.214776	-0.417467	-0.414806	-0.163197	-0.0533773	-0.0361386
21916	WO	RH	5	-4.77901	29	YE	NS	11	6.99	4.98	76.9692	4.7705	22.7577	439.79	-70.0484	1116.74	-240.835	3.41136	-2.54913	6.17533	-0.0351052	0.00428597	-0.0184903	-0.0423135	0.00521956	-0.000857048	-0.0118319	-0.0192796	-0.074376	-0.00399875	0.145686	0.0473963	-0.128979	-0.0265251	0.0848646	-0.0382553	0.000520613	0.0487647	-0.013872	0.0718369	-0.0540668	0.0163003	-0.307335	-0.0458576	-0.279391	-0.106845	-0.00621113	0.0215468	-0.00152054
21919	ME	RH	17	7.22099	28	YE	NS	3	5.74	5.38	74.6366	2.43786	5.94314	467.903	-41.9354	1307.11	-50.4712	2.9514	-4.23189	4.23877	-0.155487	-0.0376273	-0.0255802	-0.0186014	-0.0968026	0.00231534	0.00647794	0.0417203	-0.03254	-0.0150915	-0.0202872	0.0285924	-0.141092	-0.198962	-0.0391994	-0.0868777	-0.00253656	-0.0574031	-0.0340605	-0.068997	-0.0989579	-0.0611674	-0.127095	-0.0855079	-0.0339489	0.0339639	-0.137287	-0.127051	-0.0155818
21920	ME	RH	12	2.22099	29	YE	NS	5	6.01	5.91	69.2019	-2.99678	8.98068	510.072	0.233637	1360.74	3.15978	3.29363	-3.26053	6.93417	-0.0308615	0.00938337	-0.126361	-0.12993	-0.0529492	0.00459599	0.0208202	0.0934576	0.0414199	0.0248887	-0.0291796	-0.0168158	-0.00913945	-0.173726	0.0497692	-0.0285095	0.0110299	-0.0340342	-0.0399127	-0.183772	-0.164095	-0.0706672	-0.23209	-0.172296	-0.236921	-0.122716	-0.132029	-0.147295	-0.00717876
21923	WO	RH	5	-4.77901	28	YE	NS	25	5.03	6.18	67.2799	-4.91875	24.1941	518.628	8.78964	1388.31	30.7338	3.19233	-2.65574	6.90392	-0.0576084	0.0128316	-0.137693	0.00208183	0.0052341	-0.014193	-0.00161684	-0.0387846	0.0397896	-0.0206596	-0.0110956	-0.00888961	-0.119658	-0.204817	0.00325007	0.0527251	0.0112787	-0.00464181	0.123026	0.0190842	0.0819404	0.0227065	-0.00347658	0.0232394	-0.190335	-0.0594345	0.0177045	-0.180028	-8.99029e-05
21924	WO	RH	9	-0.77901	27	YE	NS	1	5.97	5.14	75.0883	2.8896	8.34979	506.584	-3.25436	1350.21	-7.36622	4.00821	-4.25676	5.90504	-0.055974	-0.00783845	-0.122551	-0.048	-0.0582515	-0.00576204	-0.000734666	0.00374641	-0.0480108	-0.0506502	-0.0458263	-0.00674769	0.0102484	-0.230178	-0.0286596	-0.096997	-0.00213719	-0.0863845	-0.0793505	-0.0514998	-0.177344	-0.0586509	-0.271031	-0.0815013	-0.214949	-0.141993	-0.0866916	-0.0524875	-0.0207613
21925	ME	RH	9	-0.77901	28	YE	NS	9	3.99	5.19	74.7242	2.52547	6.37798	491.16	-18.6784	1397.44	39.8608	3.75633	-3.99512	6.27502	-0.0974827	-0.00470512	-0.177418	-0.0074461	-0.122492	-0.00349562	-0.0118616	-0.0533538	-0.13414	-0.00305346	0.0355102	-0.0302218	-0.155173	-0.267982	-0.0723274	-0.0685426	0.00953579	-0.0812059	-0.0457395	-0.0357481	-0.124635	-0.0470855	-0.197873	-0.068306	-0.119316	-0.204892	-0.0455517	0.00792276	-0.0109375
21930	WO	RH	5	-4.77901	29	YE	NS	15	6.45	4.47	76.4517	4.25305	18.0884	448.914	-60.9244	1201.53	-156.049	3.27721	-4.16879	5.90896	-0.217825	-0.0252539	-0.0771666	-0.037124	-0.0748609	-0.00751185	0.00142432	-0.0972137	-0.0248016	0.0875043	0.171171	-0.00356337	-0.14795	-0.00108718	-0.0670583	-0.0556965	-0.0130237	-0.0681734	-0.0271613	-0.0539046	-0.0576545	-0.0274189	-0.248688	-0.03385	-0.178193	-0.125808	-0.0591214	-0.075932	-0.01313
21931	ME	RH	9	-0.77901	29	YE	CS	4	5.82	5.02	66.7187	-5.48001	30.0305	539.436	29.5976	1439.06	81.4858	3.47159	-6.73178	7.39934	-0.0490171	0.00802236	-0.0449296	-0.266839	-0.0240825	-0.0149798	-0.00308798	-0.0768355	-0.0703445	-0.12859	-0.270744	-0.0993911	-0.313975	-0.397268	-0.0737081	-0.125117	-0.0207699	-0.0581969	-0.0623108	-0.078934	0.00421388	-0.0231885	-0.196744	-0.0512274	-0.242878	-0.0551013	-0.0476705	-0.264724	-0.00840919
21934	WO	RH	16	6.22099	28	YE	NS	12	4.45	14.1	74.8693	2.67057	7.13196	408.615	-101.223	1083.9	-273.673	4.47912	-5.1519	5.79682	-0.0813058	-0.00673962	-0.0855762	-0.0393107	-0.0924938	0.00572016	-0.000596635	0.0292743	-0.00562302	-0.050686	-0.0660416	-0.0545708	-0.0619159	-0.262284	-0.0430473	-0.0521884	0.00277668	-0.0571179	-0.072915	-0.0579906	-0.125239	-0.061172	-0.361053	-0.0950905	-0.270488	-0.201026	-0.0842917	-0.166094	-0.0088265
21935	ME	RH	17	7.22099	28	YE	CS	1	5.03	4.62	73.4127	1.21404	1.47388	467.408	-42.4304	1296.88	-60.6992	3.32649	-2.35834	6.37603	-0.0173183	-0.00759486	-0.028697	-0.0272501	0.0124697	-0.0099385	0.0211513	0.020251	0.0254248	-0.0987174	-0.251685	-0.0696018	-0.0975855	-0.239138	-0.03848	-0.138967	0.00770037	-0.0171619	0.0147361	-0.134423	0.064768	-0.0185811	0.115079	-0.0767953	0.213205	0.114915	-0.0492193	-0.0734898	-0.00307438
21936	ME	RH	9	-0.77901	28	YE	NS	2	4.44	4.54	77.6482	5.44949	29.697	569.523	59.6846	1616.09	258.515	3.2334	-5.46978	7.67452	-0.055307	0.022299	-0.111819	-0.0973926	-0.0328297	-0.00576238	-0.0030462	-0.037378	-0.14613	-0.0849812	-0.117714	-0.00542574	-0.115355	-0.196961	-0.0248338	-0.111887	-0.0272812	-0.0915336	-0.0468679	-0.0417125	-0.0820019	-0.0321381	-0.278899	-0.0651299	-0.198962	-0.0767331	-0.0422293	-0.146761	-0.0129132
21942	WO	RH	5	-4.77901	27	NO	NS	13	6.44	4.83	72.8186	0.619922	0.384304	491.459	-18.3794	1276.92	-80.6592	3.67967	-3.67071	6.1514	-0.154772	-0.00526922	-0.0757829	-0.109075	0.0782316	0.0056042	-0.0003434	-0.0215304	-0.0341641	-0.0278289	-0.0441531	0.00766685	-0.0949101	-0.261695	0.016368	-0.0257016	-0.00214057	-0.0913606	-0.0423206	-0.0873419	-0.0979477	-0.0686157	-0.0772202	-0.218514	-0.158991	-0.0833548	-0.0818675	-0.234259	0.00552454
21949	WO	RH	5	-4.77901	27	YE	NS	31	7.57	4.68	75.0746	2.87591	8.27087	522.588	12.7496	1511.99	154.411	3.41136	-4.33053	7.54981	-0.0504051	-0.0262177	-0.0263705	-0.101932	-0.000368709	-3.5499e-05	-0.0011348	0.00308343	-0.0744568	-0.0237094	-0.00961469	0.00567122	-0.219577	-0.1079	-0.0757801	0.0475588	-0.00113858	0.00939197	-0.0286866	0.0279411	-0.0394373	-0.00393731	-0.261988	-0.0873113	-0.209338	-0.0877907	-0.00498206	-0.180206	-0.00704376
21950	WO	RH	12	2.22099	30	YE	NS	10	7.1	4.92	69.6099	-2.58884	6.70209	469.682	-40.1564	1168.4	-189.182	3.69884	-7.87815	6.33318	-0.13157	-0.0326023	-0.125095	-0.245992	-0.0935105	-0.0101073	-0.015634	-0.084476	-0.185249	0.00704165	-0.148154	-0.0365898	-0.167775	-0.0247276	-0.0555702	-0.10443	-0.019947	-0.0942887	-0.0715065	-0.0921424	-0.157083	-0.0767371	-0.424384	-0.139639	-0.324256	-0.257478	-0.118634	-0.119012	-0.0108328
21952	WO	RH	5	-4.77901	27	YE	NS	1	6.42	4.7	72.3778	0.179128	0.032087	530.802	20.9636	1322.89	-34.6912	3.73717	-4.4705	7.13709	-0.0212094	0.00694831	-0.0738487	-0.0598665	-0.0398088	0.0038237	0.00299789	0.0292021	0.173253	-0.00823637	0.096349	-0.00939196	0.0998478	0.000640673	-0.0233008	-0.00190444	-5.39179e-05	-0.0826234	-0.111793	-0.0028215	-0.205617	-0.0439785	-0.55494	-0.078773	-0.509091	-0.260172	-0.106644	-0.193258	-0.010204
21954	WO	RH	5	-4.77901	29	YE	NS	22	6.95	5.27	75.3457	3.14696	9.90335	455.538	-54.3004	1353.05	-4.52822	3.69884	-3.50975	5.15783	-0.113199	-0.00800744	-0.0842248	-0.0758292	-0.17717	-0.00444329	-0.00332688	0.012161	0.0349082	-0.100539	-0.233978	-0.0630146	-0.136336	-0.263321	-0.0205671	-0.0303339	0.00192609	-0.094678	-0.0890838	-0.0623586	-0.0260024	-0.0180064	-0.259375	-0.0391181	-0.0853877	-0.0452631	-0.0630818	-0.0763162	-0.0121105
21956	WO	RH	9	-0.77901	29	YE	NS	1	6.45	6.08	77.4867	5.28796	27.9625	417.994	-91.8444	1234.32	-123.263	3.73717	-6.3979	5.68916	-0.131936	-0.0307054	-0.0737607	-0.125119	-0.0450921	-0.00223126	-0.00508896	-0.050369	-0.0849818	0.0768355	0.0867812	-0.282962	0.0668452	0.158121	-0.0910897	-0.235828	-0.0377689	-0.0569636	-0.18962	-0.196903	-0.29968	-0.0717977	-0.414703	-0.103679	-0.186164	-0.199831	-0.0824182	-0.217279	-0.0323731
21961	WO	RH	5	-4.77901	27	YE	NS	0	4.89	5.36	74.3956	2.19692	4.82648	493.039	-16.7994	1217.94	-139.638	3.56468	-6.70158	6.03541	-0.0618005	-0.0233155	-0.148655	-0.0525091	-0.0902678	-0.000446491	-0.00420638	-0.00204821	-0.0648566	-0.05028	-0.0773128	-0.055019	-0.190115	-0.178612	0.0054776	-0.0221318	-0.0154944	-0.0657448	-0.0741895	-0.0507777	-0.161768	-0.0550724	-0.636982	-0.0792158	-0.598092	-0.36247	-0.0521436	0.021848	-0.0277877
21966	WO	RH	12	2.22099	29	YE	NS	1	6.25	5.33	68.8077	-3.39103	11.4991	457.765	-52.0734	1135.93	-221.645	3.34565	-3.83363	6.40383	-0.0798981	-0.0192923	-0.019498	-0.151423	0.0142428	-0.0126376	-0.00485271	-0.0522169	-0.099266	-0.0578101	-0.0509689	-0.0137847	-0.0599356	-0.230598	-0.0160466	-0.0123226	-0.00123103	-0.0740182	-0.0539716	-0.165045	-0.0507281	-0.0232878	-0.242071	-0.0738055	-0.290634	-0.114306	-0.0435149	-0.166578	-0.0021331
21967	ME	RH	12	2.22099	29	YE	CS	3	4.74	4.9	79.0308	6.83211	46.6777	493.067	-16.7714	1368.29	10.7068	3.34565	-4.60986	7.04689	-0.0549434	0.00570101	-0.0977677	-0.0512149	-0.0465737	-0.00930243	-0.0145131	-0.0438579	-0.13045	0.0314352	0.044956	-0.0176966	-0.197418	-0.0292989	-0.0445477	0.00799177	-0.000290825	-0.0604391	-0.00392976	-0.00150476	-0.0333306	0.00722651	-0.0913575	-0.0120984	-0.26066	-0.193944	0.0366228	-0.0823715	-0.0304076
21968	WO	RH	12	2.22099	24	YE	NS	15	5.57	4.65	73.3634	1.16475	1.35665	476.648	-33.1904	1343.26	-14.3142	3.44969	-6.86873	6.16235	-0.203548	-0.0314729	-0.0592941	-0.0751846	-0.11355	-0.0153557	0.00226646	-0.0250296	-0.134336	-0.056107	-0.172162	-0.117759	-0.138449	-0.25611	-0.0845153	-0.199669	-0.022864	-0.0940844	-0.0621711	-0.0715868	-0.159277	-0.0784102	-0.244263	-0.107661	-0.233978	-0.146187	-0.11389	-0.215959	-0.025057
21969	WO	RH	9	-0.77901	24	NO	NS	4	6.14	4.68	68.4244	-3.77433	14.2456	534.277	24.4386	1290.82	-66.7592	3.44422	-2.36425	7.06725	-0.0699426	-0.0134651	0.0105608	0.0161546	-0.0588985	-0.0141998	-0.00833908	-0.00741635	0.00402054	-0.0520107	-0.116406	-0.0166452	0.0706147	-0.0208528	-0.026194	-0.111502	-0.0128595	-0.0164357	-0.0621559	-0.101995	-0.138981	-0.0627679	-0.280813	-0.111727	-0.181737	-0.1736	-0.070239	-0.0105565	-0.0191342
21978	ME	RH	12	2.22099	29	YE	NS	3	6.94	4.66	71.0089	-1.1898	1.41562	578.994	69.1556	1499.74	142.16	3.47707	-1.33216	7.44124	-0.100036	-0.0189737	-0.0636183	-0.0847867	-0.0127138	-0.00398036	0.0036613	-0.00339395	0.0394396	-0.00286606	0.0602171	0.0219706	0.129785	-0.0784354	0.0307191	-0.0508333	-0.00169203	0.0418178	-0.0343555	-0.0379753	-0.0866952	0.00883249	-0.216808	-0.0561362	-0.17141	-0.0232939	-0.0399424	0.0148413	0.000639475
21981	WO	RH	9	-0.77901	29	NO	NS	10	5.6	4.45	73.2594	1.06072	1.12512	519.719	9.88064	1404.44	46.8658	2.89391	-8.46502	6.99525	-0.0738359	0.00891175	-0.144793	-0.120461	-0.0585059	-0.0040352	0.00188555	-0.0851231	-0.24659	-0.000305331	-0.0321231	-0.111934	-0.229145	-0.249351	-0.0357031	-0.130884	-0.00960625	-0.120417	-0.0385808	-0.160333	-0.117532	-0.0350081	-0.212189	-0.125426	-0.325182	-0.153321	-0.0781947	-0.186868	-0.0212545
21988	WO	RH	9	-0.77901	24	YE	NS	27	6.31	7.08	72.4408	0.242099	0.0586119	470.422	-39.4164	1268.53	-89.0452	2.97057	-10.5094	6.93652	-0.182025	-0.0330957	-0.16409	-0.116809	-0.347142	-0.0212045	-0.0247399	-0.129574	-0.328991	-0.0478318	-0.151753	-0.0938267	-0.211998	-0.259713	-0.0719712	-0.235463	-0.0355696	-0.0359501	-0.0962571	-0.160893	-0.161948	-0.0675656	-0.560645	-0.170662	-0.380983	-0.224682	-0.13776	-0.370102	-0.00591055
21990	ME	RH	17	7.22099	28	YE	NS	6	5.96	5.37	74.1629	1.96421	3.85811	542.53	32.6916	1503.43	145.855	3.68515	-6.19405	6.88868	-0.146089	-0.0200984	-0.127541	-0.134443	-0.196063	-0.00507478	-0.00724728	-0.0157175	-0.010915	0.0191583	0.063634	0.0120344	0.00547446	-0.031015	-0.0401342	-0.0542493	-0.0103472	-0.0832659	-0.0183257	-0.118813	-0.0917642	-0.0629768	-0.151663	-0.0981844	-0.31271	-0.155602	-0.0176894	-0.295515	-0.0440886
21992	ME	RH	5	-4.77901	28	YE	NS	1	7.44	4.95	71.7892	-0.40951	0.167698	522.826	12.9876	1578.43	220.857	3.44969	-3.49336	7.27515	-0.0391469	-0.0332888	0.0255309	-0.106197	-0.0437303	-0.0223967	-0.0230998	-0.0588974	-0.103667	0.0517511	0.0836488	-0.00834883	0.0392371	0.169019	0.0648658	-0.0112251	-0.0100228	-0.0234456	-0.0410937	-0.00898828	-0.125328	-0.0569266	-0.29864	-0.0902821	-0.53944	-0.514551	-0.0769116	-0.0954844	-0.0213245
21997	ME	RH	5	-4.77901	29	NO	NS	10	5.48	5.1	75.8987	3.7	13.69	553.331	43.4926	1543.9	186.321	3.41136	-6.13538	6.95449	-0.0977541	-0.00440182	-0.0390867	-0.0242112	-0.290616	-0.0309095	-0.0213544	-0.105856	-0.115914	-0.389728	-1.78721	-0.771413	-0.197547	-0.875769	-0.126941	-0.233913	0.00079587	0.106539	-0.0690696	-0.0837417	-0.0834981	-0.0559703	-0.366209	-0.0745258	-0.285657	-0.145039	-0.0113634	0.0584861	-0.0348572
21998	WO	RH	9	-0.77901	28	YE	NS	12	7.8	5.2	72.3641	0.165439	0.0273701	456.332	-53.5064	1217.28	-140.295	3.21697	-4.39139	6.04895	-0.0647059	-0.0100141	-0.122584	-0.0750854	-0.0360927	-0.00126377	0.00706698	0.0686001	-0.027375	-0.100134	-0.306621	-0.0406158	0.0330914	-0.253075	-0.0489059	-0.12748	0.00376363	-0.0700963	-0.0383115	-0.0865193	-0.0736473	-0.0472303	-0.172929	-0.0649511	-0.0157611	-0.0047079	-0.0405754	-0.106323	-0.0169564
22000	WO	RH	12	2.22099	27	NO	NS	7	6.48	5.24	77.1663	4.96763	24.6773	482.791	-27.0474	1378.25	20.6728	3.81383	-1.33095	5.8962	-0.138621	-0.0357522	0.00120047	-0.0102199	-0.0899053	0.00546603	-0.0072723	0.00973815	0.0642278	0.00518846	0.114874	0.0406958	-0.0350332	-0.0985593	-0.0482776	0.000102024	-0.0202042	0.0292437	-0.0127575	-0.0762003	-0.151393	-0.0129433	-0.191827	-0.000745131	-0.0449232	0.0647769	0.0355382	-0.122901	-0.0232033
22002	WO	RH	5	-4.77901	25	YE	NS	21	5.94	4.48	70.3655	-1.83319	3.36059	475.488	-34.3504	1200.64	-156.933	3.69884	-4.58793	6.43975	-0.112666	-0.0133311	-0.0537584	-0.109295	-0.109021	-0.00840483	-0.0126532	-0.0489125	-0.0317022	-0.118942	-0.280467	-0.0774347	-0.123944	-0.327276	-0.0954825	-0.230406	-0.0385607	-0.0617933	-0.0498495	-0.133041	-0.117339	-0.0400993	-0.214184	-0.0576706	0.00352835	0.00778602	-0.0690571	-0.0983613	-0.0136294
22003	ME	RH	5	-4.77901	26	YE	NS	8	4.56	5.16	79.4524	7.25373	52.6167	523.331	13.4926	1490.95	133.368	3.69884	-5.10079	6.56153	0.00290489	0.0123869	-0.0825022	-0.036592	-0.0911759	0.0122401	0.00856221	0.0170906	-0.0430815	-0.0700412	-0.0633342	0.0151139	-0.121503	-0.28128	-0.0598268	-0.046645	0.0083048	-0.0676765	-0.0975537	-0.179831	-0.138883	-0.0410191	-0.243192	-0.0958061	-0.158629	-0.117558	-0.0994269	-0.0679755	-0.00722357
22004	WO	RH	5	-4.77901	29	YE	NS	21	4.21	6.19	79.5236	7.32492	53.6544	451.888	-57.9504	1214.77	-142.812	3.41136	-3.57365	5.52564	-0.119266	-0.020475	-0.132879	-0.0277423	-0.0974628	-0.00019778	0.00233555	-0.00147328	-0.0616308	-0.00707632	-0.0449843	-0.0357639	0.00552252	-0.0650363	-0.0690143	-0.0769804	-0.0141593	-0.0553278	-0.0450182	-0.0967924	-0.114338	-0.0392378	-0.105594	-0.117735	-0.0283464	0.0331379	-0.095306	-0.107769	-0.0199463
22007	WO	RH	5	-4.77901	26	YE	NS	4	8.03	4.61	70.6585	-1.54024	2.37235	553.313	43.4746	1467.26	109.682	3.48802	-7.74192	7.65545	-0.098181	-0.040261	-0.0550205	-0.222916	-0.1106	-0.0214116	0.00997465	-0.0307647	-0.120154	-0.0468974	-0.0426838	-0.0228065	-0.438811	-0.253348	0.0604972	0.0708744	0.00782031	-0.0639223	-0.0658217	-0.0824965	-0.140742	0.00830571	-0.616031	-0.0263249	-0.527607	-0.293891	-0.08018	-0.317223	-0.0251448
22008	WO	RH	5	-4.77901	28	YE	NS		5.58	4.8	76.0465	3.84785	14.8059	456.069	-53.7694	1238.95	-118.631	3.48802	-5.95782	5.58715	-0.090212	-0.0225135	-0.104493	-0.143278	-0.03713	-0.00971631	-0.00347764	-0.0530637	-0.136055	-0.0558457	-0.128625	-0.0124368	-0.166264	-0.207566	-0.0644347	-0.0402514	-0.0151614	-0.154714	-0.0408852	-0.0449597	-0.12791	-0.0414436	-0.397616	-0.0699967	-0.30468	-0.100433	-0.0795447	-0.0170048	-0.0151681
22012	ME	RH	17	7.22099	29	YE	CS	0	5.53	5.33	73.5688	1.37009	1.87716	563.466	53.6276	1506.44	148.861	3.34018	-4.20517	7.69306	-0.110421	-0.0405502	-0.110546	-0.0487082	-0.101092	-0.00272953	-0.00618952	-0.0339371	-0.165712	0.012976	-0.151574	-0.0550469	-0.0702214	-0.0423786	0.0335423	0.0395045	0.00218734	-0.138979	-0.0307127	0.0693324	-0.0246059	0.00043357	-0.395197	-0.0227193	-0.200402	-0.123929	-0.0458787	0.010128	-0.0524768
22013	WO	RH	12	2.22099	27	YE	NS	27	5.89	4.94	74.7625	2.5638	6.57305	522.927	13.0886	1340.43	-17.1512	3.4935	-8.11708	7.0973	-0.123726	-0.0327144	-0.070103	-0.0773664	-0.152926	-0.0156336	-0.0165587	-0.155831	-0.230372	-0.00121388	0.0169348	-0.0198839	-0.0290878	0.0107092	-0.0633703	-0.131337	-0.0253065	-0.0860226	-0.12796	-0.132357	-0.236606	-0.050369	-0.553877	-0.131682	-0.499106	-0.504204	-0.109715	-0.170453	-0.0158106
22014	WO	LH	17	7.22099	30	NO	NS	7	5.28	4.78	69.7796	-2.41909	5.85201	513.73	3.89164	1304.95	-52.6282	3.25804	-2.19856	7.41426	-0.103977	-0.00150557	-0.0916253	-0.254418	-0.00299652	-0.00750294	-0.0125508	-0.0524423	-0.0484964	0.0440926	0.0566852	0.0235402	-0.0971872	-0.0373146	-0.0537273	-0.0186711	0.00236541	-0.127073	0.0369358	-0.0121766	0.014337	-0.0191965	0.0944476	-0.0263291	-0.00872512	0.0612966	-0.0197946	-0.212806	-0.0182712
22022	ME	RH	16	6.22099	26	YE	NS	2	4.25	5.24	80.7091	8.51041	72.427	456.8	-53.0384	1366.07	8.49078	3.52635	-2.71414	6.28888	-0.0367481	0.0132883	0.0313074	-0.122343	-0.0186656	-0.00698603	-0.00986978	-0.0598234	-0.0802863	-0.0445603	-0.0652019	0.0261483	-0.193449	-0.195675	-0.0260199	-0.0668537	-0.00860107	-0.0373484	0.0342368	-0.159588	0.0195893	0.0137191	0.108513	-0.0484133	0.128722	0.0677852	0.0407103	-0.132479	-0.0142111
22023	WO	RH	9	-0.77901	26	YE	NS	9	6.45	4.89	69.0678	-3.13093	9.80274	495.249	-14.5894	1227.65	-129.927	4.17796	-4.35428	5.77433	-0.0421379	0.0034547	-0.0662933	-0.110868	-0.0194191	-0.0101366	-0.00895092	-0.078059	-0.15189	-0.0430433	-0.145872	-0.0437388	-0.220979	-0.141144	-0.0474128	-0.0394343	0.00581454	-0.096866	-0.00876787	0.0290752	-0.119175	0.0271372	-0.221523	0.0125964	-0.178539	-0.0327295	-0.00165913	-0.131739	-0.0247036
22024	WO	RH	5	-4.77901	29	YE	NS	6	5.26	5.26	72.1095	-0.0891811	0.00795326	499.362	-10.4764	1310.2	-47.3822	3.3922	-3.49508	6.81257	-0.126543	0.0061395	-0.0794854	-0.118018	-0.00704983	0.0087464	0.0052089	0.0135742	-0.0532084	-0.0619405	-0.0421749	0.00726677	-0.0653297	-0.183935	-0.00466364	-0.0230221	-0.00490653	-0.0767773	-0.0693954	-0.105293	-0.0377388	-0.0218895	-0.0758569	-0.0479959	-0.130764	-0.0955153	-0.0194306	-0.211637	-0.0328631
22025	WO	RH	12	2.22099	29	NO	NS	8	6.4	4.69	75.3046	3.10589	9.64656	493.576	-16.2624	1283.9	-73.6752	3.52635	-5.60126	5.93615	-0.264855	-0.0509648	-0.115207	-0.107835	-0.250763	-0.00602447	0.0210127	-0.0700889	-0.144868	-0.0615713	-0.242192	-0.0598153	-0.0772422	-0.143196	-0.0799667	-0.0337301	-0.0138535	-0.0101895	-0.111097	-0.185522	-0.239453	-0.105508	-0.414418	-0.203107	-0.119347	-0.253721	-0.137763	-0.227271	-0.013076
22029	WO	LH	9	-0.77901	27	YE	NS	12	5.22	5.07	79.2498	7.05113	49.7185	410.619	-99.2194	1082.35	-275.23	3.50719	-4.16288	6.01953	-0.0641154	0.00443159	-0.0848945	-0.128881	-0.0314378	-0.0034973	-0.0126712	-0.0704905	-0.0826025	0.0479864	0.0419203	0.0118626	-0.228206	-0.0879294	-0.00189776	-0.0301175	-0.00486632	-0.0781236	0.00671188	-0.0375004	-0.0485681	-0.00356063	-0.112438	-0.0357434	-0.222315	-0.108089	-0.0372887	-0.109307	-0.00911448
22030	ME	RH	5	-4.77901	25	YE	NS	11	5.09	5.97	79.5674	7.36872	54.2981	565.822	55.9836	1593.56	235.98	3.50719	-1.21037	7.13166	-0.00469844	0.00365695	0.0106096	0.136889	0.0153598	-0.00522869	0.0029786	0.00361298	-0.0852265	0.00464358	0.000489195	0.0345253	0.0721907	-0.172682	0.0483832	0.00371734	-0.0102264	0.00459035	0.00952792	-0.0749247	-0.0226044	-0.0230307	-0.193688	-0.0837294	-0.169853	-0.0909718	-0.0441954	0.0158957	-0.00204452
22033	ME	LH	16	6.22099	29	YE	NS	6	6.56	4.95	68.8679	-3.3308	11.0942	523.451	13.6126	1438.36	80.7788	3.5154	1.07214	6.37461	-0.00381188	0.0125498	-0.00285575	0.0147967	-0.00931422	0.000324799	-0.00574088	-0.00886832	-0.0307952	0.00635862	0.0974094	0.0471557	0.0648692	-0.0249131	0.00194709	0.00153522	0.0108205	0.0851222	0.00607561	-0.0294867	0.0921496	0.023066	-0.0234017	-0.0129181	0.0147912	0.0253396	0.0368251	0.0113565	-0.00955499
22044	WO	RH	5	-4.77901	30	NO	NS	16	6.9	5.41	70.7844	-1.4143	2.00025	509.288	-0.550363	1239.52	-118.057	4.02464	-4.57308	7.04077	-0.0306166	-0.00392482	-0.0970738	-0.0918982	-0.0580894	-0.00721722	0.00280055	-0.0363117	-0.111774	-0.00106096	-0.061524	-0.000529364	-0.155896	-0.0198765	0.0103077	-0.0458463	-0.0041104	-0.0979961	-0.0415382	-0.0470296	-0.0431294	-0.0169196	-0.203711	-0.0604347	-0.193049	-0.15852	-0.000324253	-0.161312	-0.0188257
22046	ME	RH	12	2.22099	29	YE	NS	13	5.47	5.41	74.9651	2.7664	7.65295	560.99	51.1516	1574.14	216.558	3.54552	1.19898	7.21863	-0.00507844	0.0164662	0.020492	-0.0773639	0.0378693	0.00141991	0.0133666	0.0671747	0.00657862	-0.0156559	0.0315038	-0.00783685	0.0600991	-0.111633	0.00628399	-0.0762574	-0.00282351	0.0471277	-0.00933122	0.00536238	0.000214299	0.003737	0.104309	-0.0815968	0.196795	0.0847496	0.0462291	0.0209881	0.00492726
22047	ME	LH	5	-4.77901	29	YE	NS	4	3.75	5.79	68.2163	-3.9824	15.8595	583.519	73.6806	1573.84	216.261	3.23888	-4.79641	7.63521	-0.0540337	-0.0170297	-0.0588701	-0.0156252	0.0139551	-0.0093634	-0.016978	-0.0367806	-0.034368	-0.00911893	-0.030777	-0.0298949	-0.26304	-0.166223	-0.0439671	0.0297231	-0.00144958	-0.0410016	-0.0813166	0.0489482	-0.0685673	-0.0252175	-0.273717	-0.084998	-0.272912	-0.115602	0.0300871	-0.168	-0.0253054
22048	WO	RH	9	-0.77901	28	YE	NS	23	5.7	5.76	73.7659	1.56722	2.45617	471.658	-38.1804	1212.4	-145.182	3.46601	-6.36294	6.28398	-0.108526	-0.00883288	-0.0906533	-0.168352	-0.0779056	-0.0153379	-0.00639995	-0.063529	-0.142866	0.0242546	0.0241105	-0.085713	-0.229197	-0.114901	0.034162	-0.0686216	-0.0196705	-0.0967269	-0.0860703	0.00386207	-0.151105	-0.0606546	-0.36305	-0.041267	-0.374794	-0.206624	-0.0630747	-0.229283	-0.028344
22049	WO	RH	9	-0.77901	30	YE	NS	5	4.69	6.77	77.922	5.72328	32.7559	454.865	-54.9734	1121.68	-235.902	3.98631	-0.206958	5.91314	-0.0256636	-0.0035933	-0.041962	-0.0417046	-0.000643603	0.00478686	0.0112137	0.0121717	-0.0666937	-0.0724613	-0.157465	-0.0237461	-0.0682283	-0.251259	-0.0779701	0.00819319	0.00843828	-0.0286329	-0.00447787	-0.0125099	0.0587185	0.00510013	0.128691	0.0354598	0.125142	0.130438	-0.00274449	-0.0256464	-0.00022502
22053	WO	RH	5	-4.77901	24	YE	NS	14	4.67	6.52	68.7693	-3.42936	11.7605	521.489	11.6506	1336.7	-20.8732	3.2334	0.105462	7.05736	0.154475	-0.017792	0.0726141	0.0782011	-0.101388	0.0301281	-0.0136406	-0.0149118	0.0660393	-0.0519171	-0.246442	0.026852	-0.159319	-0.0559046	0.0929404	0.0591029	-0.0309846	0.02873	-0.102713	0.1183	-0.0626716	-0.0521507	0.0211077	-0.0413719	-0.17676	-0.174272	0.0641141	0.30515	-0.00305254
22054	ME	RH	9	-0.77901	28	NO	NS	5	4.66	5.2	70.6612	-1.5375	2.36392	586.649	76.8106	1640.23	282.648	3.2334	-15.043	7.71336	-0.309779	-0.0578349	-0.277796	-0.232726	-0.488193	-0.0199838	-0.0136411	-0.0605772	-0.163147	-0.0128333	-0.127371	-0.0402543	-0.169885	-0.250176	-0.109139	-0.218806	-0.0214431	-0.223282	-0.143443	-0.232251	-0.310136	-0.0784382	-0.912446	-0.185413	-0.51938	-0.412765	-0.11405	-0.390518	-0.0764979
22059	ME	RH	9	-0.77901	29	YE	NS	9			73.7495	1.55079	2.40495	485.492	-24.3464	1335.8	-21.7832	3.56468	-0.147278	5.87916	0.0203541	-0.0197908	0.00641544	-0.0339293	-0.0832861	-0.00259159	0.00241222	0.0563242	0.0504667	0.00598561	0.0117018	-0.0249499	0.116991	0.0196805	0.000899856	0.0447792	0.00405203	-0.0744467	0.0111079	0.0380768	-0.0248483	0.00646338	-0.121071	-0.0435691	-0.185808	-0.111291	-0.0433377	0.110893	0.0129235
22064	WO	RH	12	2.22099	29	YE	NS	10	6	4.3	70.2971	-1.90164	3.61623	551.68	41.8416	1435.1	77.5198	3.67967	-10.9097	7.6531	-0.0926404	-0.000851543	-0.212054	-0.114505	-0.0662572	-0.0225061	-0.0200196	-0.0610483	-0.083949	-0.0973716	-0.136851	-0.033417	-0.265721	-0.359136	-0.156055	-0.179425	0.00936211	-0.107598	-0.130585	-0.33614	-0.308174	-0.12389	-0.722954	-0.198484	-0.592343	-0.290325	-0.141586	-0.178107	-0.0303209
22067	WO	RH	5	-4.77901	28	YE	NS	4	6.97	4.77	71.0773	-1.12135	1.25743	501.716	-8.12236	1324.36	-33.2202	4.02738	-5.58924	6.57257	-0.0571256	-0.0198972	-0.0960499	-0.0991527	0.0116584	-0.00804566	-0.0103229	-0.0384152	-0.105905	-0.063598	-0.200544	-0.0484634	-0.0911046	-0.240941	-0.0332337	-0.0413365	-0.0184865	-0.0935008	-0.085624	-0.0770822	-0.140423	-0.0289769	-0.143569	-0.0841155	-0.201576	-0.12976	-0.058734	-0.163942	-0.00304084
22073	ME	RH	12	2.22099	29	NO	NS	22	5.39	4.64	75.5346	3.33587	11.128	588.144	78.3056	1489.15	131.572	3.21697	-8.20522	7.62304	-0.133846	-0.0351992	-0.109581	-0.0940094	0.0212942	-0.00689424	-0.0273773	-0.0883191	-0.0334164	0.0164785	-0.0063132	0.00309483	-0.234473	-0.250604	-0.0916284	0.0122373	-0.0175209	-0.118793	-0.0398383	-0.126552	-0.132135	-0.0504523	-0.335781	0.0210901	-0.370398	-0.148292	0.100045	-0.287726	-0.0255463
22082	ME	RH	17	7.22099	29	YE	NS	0	4.93	7.56	67.3292	-4.86947	23.7117	523.824	13.9856	1418.74	61.1638	3.35387	-5.07295	7.76827	-0.00328624	0.0257544	-0.181092	0.00676348	-0.106591	-0.0108684	0.0132574	0.0126736	-0.0729541	-0.0899405	-0.0925345	-0.052843	-0.015416	-0.275055	-0.218537	-0.193673	0.00316846	-0.110263	-0.15664	-0.215459	-0.179915	-0.163614	-0.087129	-0.183594	-0.230796	-0.236344	-0.159816	-0.086419	-0.0352751
22083	ME	RH	17	7.22099	29	YE	NS	8	5.09	5.09	72.6105	0.411846	0.169617	508.303	-1.53536	1466.94	109.363	3.26352	-5.2235	6.80055	-0.226755	-0.0179278	-0.0532981	-0.270206	-0.0355592	-0.00627112	-0.00432276	0.0058759	-0.0691265	-0.0151123	0.166353	-0.000453161	-0.050581	-0.165058	-0.0603678	-0.151658	-0.0197443	-0.202623	-0.0509575	-0.0127356	-0.0554792	-0.0205692	-0.182562	-0.0674619	-0.276365	-0.0122303	-0.0363322	-0.147185	-0.0419519
22085	WO	RH	9	-0.77901	24	YE	NS	15	6.36	4.9	71.0582	-1.14052	1.30078	539.24	29.4016	1407.78	50.2048	3.41684	-11.9385	7.07842	-0.272441	-0.00661395	-0.187098	-0.367576	-0.218608	-0.0194273	-0.0225626	-0.103234	-0.0837309	-0.0303456	-0.0558925	-0.0884818	-0.195887	-0.199849	-0.149882	-0.272778	-0.0385589	-0.192901	-0.178163	-0.206057	-0.32313	-0.144156	-0.695855	-0.188929	-0.458492	-0.249429	-0.120656	-0.206259	-0.0817419
22089	WO	RH	16	6.22099	29	YE	NS	13	6.82	4.22	77.3142	5.11547	26.1681	504.653	-5.18536	1484.23	126.654	3.3347	-1.01898	5.65309	-0.0779835	0.015401	-0.0976132	-0.0960951	-0.0794038	-0.00577929	-0.0115594	-0.0540343	-0.104909	-0.0233862	-0.0989845	-0.0364863	-0.114576	-0.152451	0.0465008	-0.061098	0.00126107	0.000531142	0.0315898	0.080348	-0.0380301	0.00216166	-0.076543	0.0404222	-0.0361196	0.125942	-0.00795759	-0.168506	-0.0151095
22091	ME	RH	17	7.22099	29	YE	NS	9	4.7	5.13	68.4189	-3.7798	14.2869	553.954	44.1156	1456.52	98.9368	3.17043	-6.5581	7.08418	-0.0733701	-0.00443864	-0.14469	-0.225622	-0.038529	0.000256464	-0.0016059	-0.0490078	-0.133055	-0.00853215	-0.0792728	-0.0241141	-0.221902	-0.2052	0.0585399	-0.0430375	8.04938e-05	-0.0974591	-0.0813793	-0.131234	-0.141634	-0.0226444	-0.360599	-0.109998	-0.252305	-0.131682	-0.0510546	-0.237161	-0.0233612
22092	ME	RH	12	2.22099	30	YE	CS	11	4.67	5.15	68.3258	-3.87289	14.9993	525.488	15.6496	1580.01	222.434	3.18138	-0.501983	6.5551	-0.048736	0.0134574	-0.044167	-0.164872	0.00452822	0.0041056	0.00819326	0.0250766	-0.0449752	-0.0322257	-0.111637	0.00738638	0.0777385	-0.171069	-0.0433728	-0.203553	-0.0269052	-0.0240346	-0.00142007	-0.0508975	-0.121871	-0.0345409	-0.154413	-0.0544411	0.0667204	-0.0182218	0.00059823	-0.0351757	0.00662486
22093	WO	RH	16	6.22099	29	NO	NS	9	6.1	4.9	71.4661	-0.732576	0.536668	507.589	-2.24936	1517.78	160.206	3.35113	-0.588757	6.67595	-0.0248195	-0.0299978	0.00412965	-0.0102537	-0.0986114	-0.00169844	-0.00579712	-0.000120407	-0.0345307	-0.0103014	0.001764	-0.00557872	-0.0948437	-0.0871651	-0.0083619	0.0189814	0.00216828	-0.0185817	-0.00360756	-0.0129807	-0.118952	0.00163047	-0.1337	-0.036687	-0.14156	-0.0245371	-0.0310532	0.0398343	0.00365775
22095	ME	RH	12	2.22099	26	YE	NS	10	4.57	4.52	66.5599	-5.6388	31.7961	552.59	42.7516	1486.59	129.014	3.65218	-0.545975	7.71802	-0.0568028	-0.00509067	-0.0349216	-0.0282817	-0.0434418	-0.00401203	0.00824348	0.0065918	0.0620839	-0.0288982	-0.0197749	-0.00865026	-0.0137482	-0.124817	-0.0819067	-0.0331387	-0.0117632	0.000852779	-0.0201006	-0.0892957	-0.0519458	0.018368	-0.149208	-0.0145261	-0.0659678	-0.0274534	-0.0243909	-0.133426	-0.00943495
22098	ME	RH	5	-4.77901	29	NO	NS	1	7.25	5.28	67.4743	-4.72436	22.3196	625.888	116.05	1578.64	221.063	3.50719	-6.41255	8.28041	-0.0105892	0.00474677	-0.099833	-0.143778	-0.0166989	-0.00114933	0.0015395	-0.0259023	-0.0547446	-0.0441313	-0.0950409	0.0088612	-0.0173677	-0.130403	-0.0630691	-0.0537706	-0.00785427	-0.072034	-0.0755001	-0.103286	-0.180436	-0.0504653	-0.474195	-0.120377	-0.228151	-0.216737	-0.0812301	-0.0799322	-0.0188753
22107	WO	RH	9	-0.77901	28	NO	NS	10	4.45	4.53	67.9562	-4.2425	17.9988	487.34	-22.4984	1296.76	-60.8172	3.46064	-4.99849	6.33592	-0.042331	0.0108352	-0.0336247	-0.101614	0.00198437	-0.00584891	-0.00579756	-0.0487958	-0.133349	-0.120498	-0.249298	-0.0291621	-0.10408	-0.366907	-0.0199845	-0.0804906	-0.0107627	-0.0233468	-0.0204511	-0.0913917	-0.0576633	-0.00185873	-0.193133	-0.0609855	-0.180037	-0.0489818	-0.0378738	-0.184497	-0.0134832
22116	ME	RH	9	-0.77901	29	YE	NS	8	5.24	5.12	71.0472	-1.15147	1.32588	501.039	-8.79936	1429.97	72.3888	3.65777	-5.19688	7.15698	-0.0284624	-0.0144856	-0.0872939	0.0134446	-0.0460837	-0.0066972	-0.000271012	-0.00062262	-0.00550953	-0.0842049	-0.0962894	-0.0569509	-0.150168	-0.307178	-0.0981397	-0.102077	-0.0141628	-0.0121477	-0.0404446	-0.13559	-0.167782	-0.0685461	-0.350962	-0.102518	-0.304756	-0.196514	-0.0572168	-0.142752	-0.0139279
22125	ME	RH	12	2.22099	28	YE	NS	9	5.49	4.87	66.9076	-5.2911	27.9957	632.852	123.014	1569.5	211.921	3.19507	-7.93284	7.74531	-0.0871261	-0.0272428	-0.138503	-0.0528921	-0.170711	-0.00197632	-0.0133518	-0.144536	-0.186782	-0.0495346	-0.11186	-0.0620499	-0.143766	-0.161804	-0.0299863	-0.025799	-0.0166989	-0.161229	-0.0908505	0.00229816	-0.126974	-0.0118576	-0.125428	-0.0175162	-0.285692	-0.201919	-0.00138588	-0.229348	-0.032925
22127	ME	RH	5	-4.77901	27	YE	CS	0	5.75	6.86	67.1951	-5.00362	25.0362	583.128	73.2896	1601.48	243.903	3.14031	-8.80389	7.93782	-0.120918	-0.0409593	-0.163721	-0.155659	-0.17747	0.000931021	-0.00449652	-0.0413848	-0.163285	-0.0202913	0.0156515	0.00616566	-0.104134	-0.302069	-0.0830977	-0.15865	-0.000429543	-0.0710121	-0.0752135	-0.216163	-0.277864	-0.0811673	-0.407007	-0.145808	-0.40116	-0.192592	-0.127996	-0.145646	-0.0328036
22128	WO	RH	5	-4.77901	29	YE	NS	3	4.54	5.08	77.4346	5.23594	27.4151	445.199	-64.6394	1296.74	-60.8402	3.718	-5.11915	5.97422	-0.100874	-0.000478913	-0.107903	-0.0292093	-0.0771244	-0.00565344	-0.00354763	-0.0344744	-0.0572206	0.00959752	-0.0306578	-0.0527757	-0.174055	-0.160459	0.0120459	-0.0987525	-0.00824981	-0.0467257	-0.0589305	-0.146841	-0.0974214	-0.0160989	-0.370204	-0.0421596	-0.409817	-0.218809	-0.0513826	-0.201363	-0.0208677
22130	WO	RH	5	-4.77901	28	NO	NS	12	5.37	4.91	68.1834	-4.01526	16.1223	501.456	-8.38236	1256.75	-100.824	3.50445	-2.03912	6.78718	-0.055895	-0.0107373	-0.032538	-0.0389637	0.0528867	-0.00570175	-0.00782034	-0.00824558	-0.0856896	-0.0517894	-0.0272342	0.0292609	-0.162109	-0.229541	0.0343674	0.0713685	0.00183935	-0.0416774	0.0166596	0.0220087	0.0295224	0.00294503	-0.102269	-0.026203	-0.203144	-0.0818895	-0.0340148	0.013681	-0.010077
22131	ME	LH	5	-4.77901	28	YE	CS	12	6.16	5.79	68.3587	-3.84004	14.7459	545.84	36.0016	1490.12	132.545	3.50445	-11.2391	7.79628	-0.314524	-0.0289433	-0.173341	0.0997707	-0.403854	-0.0246138	-0.014561	-0.0574605	-0.0632322	-0.0772994	-0.134143	-0.0858408	0.0345363	-0.195605	-0.284375	-0.260955	0.00659096	-0.123227	-0.226324	-0.153525	-0.352739	-0.129327	-0.608467	-0.198697	-0.613645	-0.438367	-0.225189	-0.170544	-0.0635175
22135	WO	RH	5	-4.77901	30	NO	NS	6	7.27	4.67	75.4853	3.28659	10.8017	460.709	-49.1294	1238.05	-119.53	3.23888	-6.13855	5.32386	-0.105917	-0.0114248	-0.0441895	-0.155048	-0.113512	-0.00400068	-0.00202583	-0.019352	-0.0619376	-0.0480862	-0.059111	-0.0279226	-0.155305	-0.2412	-0.039863	-0.0795379	0.00518473	-0.109005	-0.0574356	-0.0990819	-0.189016	-0.0636494	-0.322012	-0.145695	-0.315685	-0.193441	-0.101589	-0.0437336	-0.0231281
22136	ME	RH	9	-0.77901	28	YE	NS	20	6.62	5.01	72.9336	0.734912	0.540096	539.978	30.1396	1597.29	239.716	3.69336	-7.73659	7.38991	-0.0326608	-0.0295927	-0.110956	-0.12061	-0.298701	-0.0197106	-0.00109816	-0.0519108	-0.173514	-0.0483858	-0.215261	-0.106533	-0.105145	-0.221922	-0.0196333	-0.161501	0.00221947	-0.132925	-0.0826552	-0.231632	-0.168011	-0.0978284	-0.280957	-0.101523	-0.262059	-0.337658	-0.0738245	-0.206898	-0.0219693
22137	ME	RH	9	-0.77901	27	YE	NS	9	4.77	5.94	70.8255	-1.37323	1.88577	473.929	-35.9094	1261.15	-96.4242	3.48802	3.36351	7.18743	0.0458996	0.0282702	0.147171	0.0378441	0.0617825	0.0191896	0.024671	0.0423209	-0.0288752	-0.180636	-0.391738	0.0750823	-0.0855994	-0.520565	0.0962662	0.106629	0.00470817	0.030574	0.0622356	-0.0317634	0.0421953	0.0664047	0.168748	0.0267673	0.296514	0.0828458	0.0393245	0.01455	0.0220202
22138	WO	LH	5	-4.77901	24	YE	NS	23	5.81	5.04	73.5524	1.35367	1.83241	536.726	26.8876	1381.27	23.6958	3.54552	-2.52855	7.25642	-0.0816111	0.00195554	-0.162029	-0.110175	-0.0619502	-0.00445001	-0.00236524	0.0414434	0.0682047	-0.0465617	0.0172645	0.00848488	-0.133562	-0.27611	-0.0917061	-0.0393792	0.015764	-0.0356954	-0.00111239	-0.0417866	-0.0751942	-0.0176228	-0.203974	-0.00748179	0.000748354	0.073125	-0.0539431	-0.0759453	-0.0115051
22141	ME	RH	12	2.22099	27	YE	NS	5	6.28	5.79	66.9432	-5.25551	27.6203	587.468	77.6296	1538.56	180.981	3.24698	-4.15771	8.16579	-0.0198342	-0.0121971	-0.122514	-0.191911	-0.0435325	0.00320736	0.00927338	0.0346004	-0.164756	0.0552471	-0.028218	0.00225978	-0.0698673	0.116527	0.0630161	0.0465663	0.0113962	-0.155006	0.0361843	-0.0500354	0.0235949	-0.00154178	0.049157	-0.00951461	-0.0551519	-0.0623918	-0.00530857	-0.07214	-0.0163503
22143	WO	RH	5	-4.77901	25	YE	NS	2	4.62	5.72	71.3429	-0.855779	0.732358	433.236	-76.6024	1190.86	-166.716	3.17864	-2.70902	5.61274	-0.0834879	-0.0119786	-0.088733	-0.293545	0.108786	0.00182326	-0.00357951	-0.0444927	-0.121129	0.0235937	0.0270556	0.0221473	-0.0523949	-0.104009	0.0612122	-0.0226228	-0.0149404	-0.122839	0.0110265	0.0137508	-0.00602666	0.0377333	-0.0125584	-0.0192371	0.066949	0.118793	0.00694787	-0.0519538	-0.0057539
22145	WO	RH	5	-4.77901	29	YE	NS	28	5.44	6.31	74.1383	1.93957	3.76192	445.272	-64.5664	1205.75	-151.827	3.16222	-10.8234	5.09531	-0.27334	-0.0471151	-0.228362	-0.115093	-0.210739	0.0015756	-0.00922928	-0.127992	-0.159807	0.00377912	-0.0368147	-0.0666808	-0.167393	-0.199524	-0.0614883	-0.164924	-0.00385498	-0.191373	-0.122703	-0.0691477	-0.214181	-0.0621745	-0.736766	-0.159258	-0.449979	-0.357085	-0.0920637	-0.230907	-0.0597361
22153	ME	RH	5	-4.77901	25	YE	NS	5	5.93	4.87	68.9911	-3.20759	10.2887	612.448	102.61	1601.18	243.605	4.27379	-6.10349	8.93785	-0.113989	-0.0145875	-0.0801826	-0.126795	-0.106759	-0.0100794	-0.0100809	-0.021658	-0.146748	0.0269143	-0.00171787	-0.0627137	-0.191997	-0.0987328	-0.00459246	-0.0290927	0.0062429	-0.0881334	-0.0444825	-0.0626307	-0.127448	-0.0242124	-0.245923	-0.0444461	-0.456123	-0.202077	-0.040682	-0.239478	-0.0359152
22164	WO	RH	12	2.22099	29	YE	NS	14	5.24	4.52	75.3949	3.19624	10.2159	465.434	-44.4044	1242.04	-115.534	3.44695	-8.2966	5.85438	-0.175311	-0.0512962	-0.148924	0.0975585	-0.481596	-0.0174659	-0.00127283	-0.0547826	-0.0935522	-0.0653945	-0.156518	-0.0780336	0.0184858	-0.173162	-0.000663455	-0.0387401	0.0175393	0.0980041	-0.106624	-0.212457	-0.347027	-0.0529402	-0.628944	-0.205633	-0.615345	-0.507382	-0.0739112	-0.154194	-0.0481533
22165	WO	RH	9	-0.77901	29	YE	NS	5	5.93	4.53	72.7666	0.567903	0.322514	484.586	-25.2524	1280.51	-77.0672	3.34018	-2.61154	6.72052	-0.0667941	-0.00353921	-0.0766665	0.0155519	0.00274494	2.58968e-05	0.011969	-0.00383725	-0.0860087	-0.0379224	0.100849	0.0446295	-0.178312	-0.133482	-0.00663635	-0.0304029	-0.0060977	-0.0176297	-0.0246808	-0.0998276	-0.0506213	-0.0338679	-0.124127	-0.16001	-0.145353	-0.0438213	-0.0469876	-0.0677099	0.00750292
22168	WO	RH	5	-4.77901	28	YE	NS	11	4.61	4.58	67.5181	-4.68056	21.9076	466.085	-43.7534	1176.89	-180.688	3.48528	-4.71038	5.9012	-0.122408	-0.0218825	-0.100134	-0.0861365	-0.154434	-0.0024769	-0.0142434	-0.0246394	-0.0602327	0.0135635	0.135634	-0.0202715	-0.0208648	-0.163587	-0.00249383	-0.0571731	-0.0308938	-0.100204	-0.0753832	-0.0892844	-0.15896	-0.0522263	-0.314135	-0.11673	-0.209251	-0.154602	-0.0909729	-0.0675617	-0.0338702
22169	ME	RH	5	-4.77901	28	YE	NS	7	5.55	5.23	71.1951	-1.00362	1.00726	508.557	-1.28136	1304.34	-53.2372	3.48528	-2.81957	7.2399	-0.123608	-0.00715953	-0.0124597	-0.0612337	-0.0940089	0.000893471	0.00381332	0.00115652	-0.0426593	0.0242635	0.0897018	-0.000441141	-0.0236087	0.0147783	-0.0119407	0.0950391	0.00331416	-0.0440044	-0.00994513	0.0302141	-0.00890036	0.00802913	-0.112299	0.0660396	-0.364959	-0.121614	0.0267069	0.0441049	-0.0102404
22170	WO	RH	12	2.22099	29	YE	NS	5	5.66	6.36	81.5086	9.30986	86.6735	458.428	-51.4104	1296.33	-61.2472	3.73717	-2.39379	7.15658	-0.0683057	0.000716318	-0.0585657	-0.225419	0.0369158	-0.016304	0.00247958	-0.0152087	-0.11241	-0.00788327	-0.200313	-0.0718267	0.0106449	-0.020145	-0.0748536	-0.136173	-0.00988353	-0.0737575	-0.0488288	-0.0174722	-0.0406504	-0.0108521	0.0245461	-0.062694	0.0286247	0.00194292	0.0304094	-0.0999987	-0.00903629
22171	WO	RH	5	-4.77901	29	YE	NS	10	8.86	5.24	70.2943	-1.90438	3.62665	468.122	-41.7164	1166.01	-191.567	3.16496	-4.6443	5.8837	-0.159655	-0.0210587	-0.0674033	-0.175658	-0.0564382	-0.0139823	-0.0046255	0.00628852	-0.0892034	-0.0370529	-0.168099	-0.113015	-0.30369	-0.248734	-0.132668	-0.148387	-0.0123197	-0.0425469	-0.0654956	-0.0174864	-0.106833	-0.0492746	-0.278554	-0.0735413	-0.0672771	-0.144361	-0.0229573	-0.0954757	-0.0108236
22172	WO	RH	9	-0.77901	28	YE	NS	16	5.49	4.98	80.2847	8.08604	65.3841	436.97	-72.8684	1234.22	-123.358	3.23887	-2.04423	5.28916	-0.171411	-0.04651	-0.114952	-0.0029002	-0.0607575	0.0048179	-0.0206788	-0.0251272	0.0878294	0.218759	0.422725	0.0290194	0.192658	0.431574	0.136566	0.0852328	-0.00694765	-0.100496	-0.0561239	0.0629375	-0.211664	-0.0153385	-0.614537	-0.0485547	-0.539749	-0.215258	0.0571376	-0.157969	0.0363979
22173	WO	RH	5	-4.77901	27	NO	NS	15	6.55	4.96	69.3963	-2.80239	7.8534	535.039	25.2006	1300.47	-57.1092	3.76728	-5.85143	6.6936	-0.135566	-0.0166353	-0.15006	0.0853119	-0.0371688	-0.0128581	-0.0158259	-0.0446631	-0.0426456	-0.0284739	-0.00287279	-0.0382676	0.092171	-0.250439	-0.0917853	-0.123543	-0.0160928	-0.0680255	-0.0669261	-0.155235	-0.201141	-0.0760462	-0.501715	-0.107437	-0.353592	-0.25532	-0.0809116	-0.141532	-0.0400361
22174	WO	RH	12	2.22099	28	YE	NS	2	4.66	5.25	71.9808	-0.21786	0.047463	516.955	7.11664	1183.65	-173.93	3.21971	-4.78801	6.81996	-0.0211897	-0.00734538	-0.135392	-0.00839299	0.00823434	-0.0135565	-0.00642818	-0.0339779	-0.0157217	-0.0452476	-0.0896087	-0.0157891	-0.107854	-0.314265	-0.0325188	-0.0811133	0.00805948	-0.00171612	-0.101626	-0.0542691	-0.209523	-0.0449505	-0.377085	-0.0436848	-0.224985	-0.158712	-0.062484	-0.135162	-0.0346997
22175	ME	RH	12	2.22099	29	YE	NS	5	4.4	5.31	76.0082	3.80952	14.5124	523.121	13.2826	1446.6	89.0178	3.21971	-2.05826	6.3725	-0.0456039	-0.0181175	-0.080588	0.00251569	-0.115701	-0.00145612	0.00820197	-0.0104912	0.0506379	-0.0263337	-0.0146138	0.05005	0.107918	0.0231637	-0.00274062	0.0728481	0.0202654	-0.0198144	-0.0297068	-0.106294	-0.0817034	-0.0243089	-0.374533	-0.0705151	-0.308324	-0.0942985	-0.0330702	-0.0266963	-0.0206983
22176	ME	RH	5	-4.77901	26	YE	NS	8	4.64	4.55	67.2882	-4.91054	24.1134	562.901	53.0626	1384.3	26.7248	3.32375	-0.917638	7.52036	-0.0326971	0.00249898	-0.02722	-0.036687	0.0198154	-0.00270658	-0.0232048	-0.0733957	0.00496532	-0.0870782	-0.0548044	-0.0641107	0.160071	-0.340336	-0.053471	-0.0418419	0.0210981	0.0366959	-0.0288137	-0.0250759	-0.0129742	-0.0234976	-0.0132637	-0.0416475	-0.0754983	-0.0320698	-0.0509637	-0.108319	0.000420007
22178	WO	RH	5	-4.77901	29	NO	NS	0	6.62	4.97	68.1588	-4.0399	16.3208	534.923	25.0846	1349.73	-7.84922	3.83299	-7.15133	7.38123	-0.0943702	0.00260392	-0.156747	-0.169879	-0.0724082	-0.00909008	-0.00294058	-0.0364474	-0.0482592	-0.108239	-0.243537	-0.0431748	-0.0643669	-0.221285	-0.0447458	-0.132696	-0.0212919	-0.192909	-0.0976085	-0.0982023	-0.200607	-0.0366056	-0.358555	-0.0749256	-0.268074	-0.111332	-0.0850205	-0.141685	-0.0140836
22180	ME	RH	9	-0.77901	26	YE	NS	9	6.63	4.84	70.9405	-1.25824	1.58318	540.697	30.8586	1379.76	22.1798	3.03901	0.941424	7.66751	0.0448913	-0.00198959	-0.00227311	-0.0656919	0.0251511	-0.0267383	-0.00356138	0.0252538	0.0295251	-0.0223935	0.0714065	0.030789	0.00613271	-0.19288	0.0332764	-0.119004	-0.0206466	-0.0482223	-0.0117243	-0.038029	-0.0639236	-0.00168798	-0.0274428	-0.00601024	0.277808	0.0321789	0.0695519	0.194753	-0.0108396
22181	WO	RH	9	-0.77901	29	YE	CS	8	5.48	4.66	68.2957	-3.90301	15.2335	465.682	-44.1564	1255.2	-102.375	3.67967	-9.25762	6.58943	-0.168338	-0.00118652	-0.204959	-0.179723	-0.151775	-0.00185239	-0.0153945	-0.0512037	-0.0615252	0.0443724	0.0288136	-0.0619418	-0.160494	-0.0492587	0.0216058	0.0208312	0.000437267	-0.081031	-0.0815771	-0.0925687	-0.201011	-0.0967396	-0.662346	-0.0903888	-0.706641	-0.399934	-0.0392391	-0.171678	-0.0343909
22183	ME	RH	5	-4.77901	26	YE	NS	15	5.35	13.49	67.9644	-4.23429	17.9292	509.369	-0.469363	1488.33	130.752	3.04723	-6.71463	6.69529	-0.0947961	0.014726	-0.104443	-0.285788	-0.132173	0.00225956	0.00738671	0.00525445	-0.0472295	0.0328582	0.0676782	-0.00598915	-0.192041	-0.159911	-0.110415	-0.122612	-0.0303948	-0.153475	-0.0542271	-0.0684033	0.00711046	-0.0965815	-0.251059	-0.126715	-0.279591	-0.0709473	-0.0950556	-0.223428	-0.00862975
22186	WO	RH	5	-4.77901	28	YE	NS	5	5.47	17	69.5031	-2.69562	7.26634	486.457	-23.3814	1285.2	-72.3742	3.08556	-7.56298	6.8966	-0.0699043	0.00735588	-0.0924472	-0.153717	-0.184665	0.0130862	0.0125006	-0.0337189	-0.083027	-0.101305	-0.167202	-0.0834137	-0.171545	-0.410705	-0.150309	-0.194551	-0.0191004	-0.0709317	-0.21758	-0.284064	-0.20555	-0.0890248	-0.459302	-0.247031	-0.203916	-0.139194	-0.027961	-0.362207	-0.0359517
22187	WO	RH	9	-0.77901	30	YE	NS	37	5.73	4.68	77.2156	5.01691	25.1694	504.324	-5.51436	1387.9	30.3208	3.718	-5.12157	6.55526	-0.0942164	0.000391178	-0.053624	-0.037856	-0.00470027	0.00650495	-0.00325325	-0.0527736	-0.106952	-0.118952	-0.232798	-0.0353678	-0.220479	-0.337252	-0.0237956	-0.106658	-0.00945825	-0.0913933	-0.0614907	-0.166727	-0.185929	-0.031801	-0.216339	-0.110113	-0.0858856	-0.0349951	-0.0773036	-0.131979	-0.00729825
22188	WO	RH	9	-0.77901	30	NO	NS	35	7.05	4.57	69.8973	-2.30136	5.29628	553.73	43.8916	1355.01	-2.56822	3.21971	-4.911	7.41094	0.0100179	0.00522581	-0.118593	-0.123166	-0.0129527	-0.000924182	0.00592109	-0.0165494	-0.0208471	-0.00159135	-0.122375	-0.040737	-0.112466	-0.139633	-0.0217131	-0.0709268	-0.0228305	-0.174599	-0.0125716	-0.138315	-0.0891167	-0.0382178	-0.215657	-0.119876	-0.159909	-0.00436123	-0.135204	0.114535	0.0114042
22189	ME	RH	5	-4.77901	30	NO	NS	3	5.14	5.31	71.8385	-0.360228	0.129764	531.757	21.9186	1303.64	-53.9422	3.21971	-8.59021	5.75345	-0.132505	-0.0362786	-0.13966	-0.217224	-0.197466	-0.0144484	-0.0150642	-0.0844219	-0.226319	-0.066802	-0.154935	-0.061665	-0.0858181	-0.231018	0.0540009	-0.0707651	0.0282949	-0.177217	-0.087144	-0.0809767	-0.187789	-0.0320866	-0.504565	-0.120995	-0.562489	-0.274617	-0.112965	-0.300056	-0.028588
22190	WO	RH	9	-0.77901	28	YE	NS	9	5.88	4.79	67.989	-4.20965	17.7211	530.003	20.1646	1307.95	-49.6312	3.16222	-4.7375	6.94461	-0.0136585	0.00930442	-0.0885339	0.0682777	-0.029775	-0.00802573	-0.0153288	0.000383465	-0.0122188	-0.0433594	-0.129605	-0.0165897	-0.166059	-0.238628	0.00128549	-0.115826	-0.029128	-0.0479436	-0.0542279	-0.0865208	-0.106984	-0.0112618	-0.427793	-0.103275	-0.204891	-0.0752519	-0.0436097	-0.00239329	-0.00273934
22192	WO	RH	9	-0.77901	30	NO	NS	5	6.46	5.86	67.8658	-4.33285	18.7736	486.594	-23.2444	1162.18	-195.4	3.17864	-12.7435	6.81655	-0.0962809	-0.0250463	-0.181325	-0.133156	-0.131105	-0.0172965	-0.00802977	-0.0850534	-0.13733	-0.0765703	-0.56354	-0.212548	-0.418769	-0.279615	-0.0803466	-0.0836531	-0.01631	-0.14323	-0.253047	-0.236077	-0.398145	-0.119754	-0.816123	-0.148375	-0.757602	-0.496253	-0.044012	-0.108831	-0.0374202
22212	WO	RH	9	-0.77901	27	YE	NS	13	6.13	6.67	73.5003	1.30165	1.69429	454.688	-55.1504	1275.89	-81.6882	3.20055	-7.71899	5.84764	-0.0592922	-0.016475	-0.160849	-0.128078	-0.0255795	-0.0126322	0.00524079	0.00978233	-0.0612415	-0.0421519	-0.0618745	-0.0406309	-0.0174012	-0.17173	-0.113948	-0.202908	-0.0183152	-0.12799	-0.131021	-0.197804	-0.224738	-0.0820038	-0.422211	-0.157732	-0.326906	-0.253084	-0.18003	-0.291308	-0.0461486
22214	WO	RH	9	-0.77901	28	YE	NS	3	6.66	4.81	77.7002	5.50151	30.2666	464.613	-45.2254	1242.12	-115.46	3.12389	-3.53374	5.66988	-0.0901578	-0.0112848	-0.0650684	-0.0756016	-0.0939308	-0.0106384	-0.00919908	-0.0574211	-0.11792	0.0157827	-0.00708092	-0.0199295	-0.157452	-0.100816	0.00568955	-0.0150092	-0.00586714	-0.0289176	-0.0214439	-0.0592238	-0.0576255	-0.0357962	-0.245814	-0.111856	-0.083714	-0.114475	-0.0589913	-0.0905058	-0.0277077
22223	ME	RH	12	2.22099	30	YE	NS	2	6.52	4.96	73.1143	0.91561	0.838342	494.178	-15.6604	1413.06	55.4848	3.18138	-7.88965	5.31005	-0.161339	-0.0134252	-0.141763	-0.106312	-0.323344	-0.00219147	-0.0251885	-0.0906551	-0.0751768	-0.038382	-0.0847095	-0.0387171	-0.271742	-0.215195	-0.028148	-0.0887969	-0.00571651	-0.0676342	-0.102946	0.00926138	-0.135219	-0.0484648	-0.411002	-0.0466624	-0.450908	-0.239627	-0.0758597	-0.10084	-0.0444546
22230	ME	RH	5	-4.77901	29	YE	NS	17	5.26	4.87	69.6044	-2.59431	6.73047	610.775	100.937	1552.86	195.283	3.89049	-5.61292	7.85931	-0.111045	-0.0134078	-0.112732	-0.181035	-0.0990234	-0.0132958	-0.0135784	-0.0520206	-0.188145	-0.0110658	-0.182494	-0.051411	-0.10982	-0.105984	-0.00438385	-0.0114433	0.0205203	-0.127196	-0.0170697	-0.0609505	-0.14127	-0.0141589	-0.436673	-0.0902869	-0.366747	-0.116201	-0.0320528	-0.0565879	-0.0274505
22231	ME	RH	17	7.22099	29	YE	CS	0	4.57	4.98	73.6728	1.47413	2.17306	567.984	58.1456	1515.56	157.984	3.69884	-2.72924	7.68473	-0.0110565	-0.0285135	-0.0228291	0.0518837	-0.029418	-0.00204859	0.00202191	-0.0125231	-0.0646057	-0.023226	-0.045909	0.00668532	-0.105974	-0.179808	0.0372489	0.112694	0.00306542	-0.00993637	0.0112622	-0.00859611	-0.0508834	0.0330118	-0.148013	-0.0690645	-0.0919958	-0.151415	-0.0374841	-0.0531408	-0.00303371
22232	WO	RH	5	-4.77901	29	YE	NS	19	6.73	4.48	72.1588	-0.0398997	0.00159199	468.769	-41.0694	1382.47	24.8938	3.49897	-6.00748	6.40953	-0.0430613	0.00166117	-0.114294	-0.206943	-0.118869	-0.00411861	-0.0112105	-0.0205013	-0.0344999	-0.0588568	-0.0998688	-0.0156704	-0.0987683	-0.275331	-0.135734	-0.250305	-0.0414751	-0.0729634	-0.0308766	-0.140461	-0.14212	-0.0186319	-0.225425	-0.0481433	-0.229391	-0.0826853	-0.0965666	-0.218352	-0.023953
22233	WO	RH	5	-4.77901	24	NO	NS	25	4.73	4.09	68.4134	-3.78528	14.3283	525.192	15.3536	1342.89	-14.6872	3.60301	-4.11739	7.52531	-0.141433	-0.0312311	-0.0944556	-0.135343	0.0234182	-0.00505602	-0.00119092	-0.0303633	-0.0946096	0.0358843	0.0932276	-0.0126125	-0.0740756	-0.0715443	-0.0385037	-0.0116234	-0.0269724	-0.0515514	-0.0330383	0.000698638	-0.05309	-0.0275759	-0.172957	-0.0528209	-0.24532	-0.0885494	-0.0528809	-0.0760407	-0.0218301
22235	ME	RH	12	2.22099	29	YE	NS	7	6.24	4.53	68.2026	-3.99609	15.9688	525.931	16.0926	1378.16	20.5838	3.20055	-5.1035	7.33157	-0.0174814	-0.0216911	-0.146141	0.0132816	-0.034236	0.00136214	0.0161619	-0.0328467	0.0522917	0.00911713	0.0406044	0.0515232	0.0188049	-0.0217252	0.0314316	0.0806053	-0.00442299	-0.140116	-0.129297	-0.115567	-0.169074	-0.0315635	-0.272997	-0.0755456	-0.476998	-0.256476	-0.1226	0.0130148	-0.01303
22236	WO	RH	12	2.22099	29	YE	NS	8	5.85	5.35	79.3402	7.14148	51.0008	457.701	-52.1374	1251.02	-106.562	3.79466	-1.55139	5.00199	-0.0414025	-0.00231151	0.013857	-0.00918915	-0.109581	-0.00452256	-0.00980609	-0.045721	-0.00812273	-0.0868178	-0.217818	-0.0571912	-0.0818052	-0.240447	0.0111615	-0.0438963	-0.0162208	-0.0197967	-0.0629938	-8.2537e-05	-0.0920523	-0.0347047	-0.144159	-0.0739643	0.0711496	0.0193459	-0.0220269	-0.0399237	-0.0111295
22238	WO	RH	12	2.22099	29	YE	NS	10	6.25	4.39	74.6201	2.42143	5.86331	457.07	-52.7684	1285.51	-72.0702	3.44969	-4.77811	6.4028	-0.0338479	-0.00868199	-0.0801999	-0.105562	-0.0315683	-0.00463381	0.00463581	-0.0187928	-0.0348431	-0.0419209	-0.0995133	-0.0504933	-0.139275	-0.204739	-0.00789639	0.00316704	0.000898863	-0.0807208	-0.0682398	-0.134293	-0.173759	-0.055342	-0.301635	-0.0931054	-0.214818	-0.192842	0.00215532	-0.0194387	-0.00938324
22239	WO	RH	9	-0.77901	27	YE	NS	13	5.88	5.05	75.7043	3.50562	12.2894	511.094	1.25564	1270.76	-86.8142	3.55647	-3.32352	6.96153	-0.0381211	-0.0327568	-0.0718418	0.128711	-0.0767086	-0.00186306	-0.0121388	-0.05783	-0.0229773	0.0403272	0.0789926	-0.0220074	-0.0399456	-0.0241515	0.161509	0.000921335	-0.0207232	0.126921	-0.129562	-0.0816786	-0.158584	-0.0178829	-0.313886	-0.160013	-0.409184	-0.378018	-0.14661	0.0173932	0.0115939
22241	WO	LH	16	6.22099	30	YE	NS	11	6.27	4.9	71.1211	-1.07755	1.1611	540.867	31.0286	1362.5	4.91978	3.19781	-3.77196	7.70658	-0.0829815	0.00046413	-0.0782981	0.0425769	-0.0863384	-0.00344073	0.00372636	-0.000210081	-0.00735532	-0.00126111	0.0238229	-0.0252244	-0.244044	-0.188415	-0.0370165	-0.0471572	-0.00754773	0.0191951	-0.04036	-0.122776	-0.0936881	-0.0342984	-0.318729	-0.149266	-0.221283	-0.0810068	-0.098431	-0.100041	-0.0248279
22248	WO	RH	0	-9.77901	27	YE	NS	3	5.83	5.26	69.6372	-2.56146	6.56108	498.706	-11.1324	1210.95	-146.631	2.87201	5.60062	6.68428	-0.261039	0.045349	0.0408797	0.285104	0.0567449	-0.0654592	-0.054767	-0.0267709	-0.0181076	0.0196195	0.0266417	-0.4788	0.210745	0.28902	0.0555441	0.0987715	0.0252416	0.115291	0.141705	0.320361	0.221992	0.117086	0.15923	0.160538	-0.147792	0.260414	0.00307667	0.465421	0.041635
22251	WO	RH	16	6.22099	29	YE	NS	5	6.05	5.3	69.7002	-2.49849	6.24245	520.714	10.8756	1256.5	-101.076	3.39767	-1.61434	6.31806	-0.0118497	0.0020454	0.0475126	0.00819134	-0.0550293	-0.00579947	-0.00512174	-0.0238099	-0.0113021	-0.144093	-0.329475	-0.0751242	-0.125175	-0.311555	0.0062773	-0.0245331	0.0133651	0.0356865	0.0165755	-0.125673	-0.0811486	-0.0607933	-0.17428	-0.110933	-0.133161	-0.0765664	-0.0952455	-0.0504382	-0.00436558
22257	WO	RH	9	-0.77901	26	NO	NS	8	5.43	4.25	67.8932	-4.30547	18.5371	486.877	-22.9614	1225.97	-131.61	3.85216	-5.72718	6.79419	-0.0693101	0.00272481	-0.0844127	-0.0558573	-0.0444288	0.00660176	0.00632425	-0.0204989	-0.0239528	-0.0222716	-0.128755	-0.00394569	-0.154849	-0.170606	-0.00298108	-0.0812977	0.00569832	-0.135168	-0.0542836	-0.0541733	-0.0290762	-0.0251698	-0.254086	-0.0123026	-0.203531	-0.0517955	-0.0058426	-0.199131	-0.0203961
22260	WO	RH	5	-4.77901	28	YE	NS	37	5.02	4.52	76.6051	4.40637	19.4161	423.526	-86.3124	1230.23	-127.344	3.60301	-3.84262	4.70367	-0.120542	-0.0421822	-0.0619931	-0.0643441	-0.0842323	0.00101312	0.00433016	-0.0267185	-0.110496	0.0193722	0.141932	0.0336008	-0.155968	-0.00952772	-0.0028706	-0.0351248	0.00629512	-0.0323176	-0.0357369	0.0350446	-0.111068	0.00738721	-0.234301	-0.00403662	-0.186335	-0.102882	0.0168561	-0.190529	-0.0121406
22263	ME	RH	9	-0.77901	27	YE	NS	24	5.81	4.91	73.0568	0.858115	0.736362	568.154	58.3156	1507.5	149.923	3.34018	0.646672	6.36679	-0.0219501	0.0289804	0.0207108	0.11654	-0.143272	-0.00995992	0.00240065	-0.00185251	-0.00251735	-0.106229	-0.295397	-0.0140317	-0.00418801	-0.251838	-0.0576877	-0.0326872	-0.0176707	0.029429	-0.00156016	-0.0837239	-0.126049	0.0195873	-0.0491351	-0.0443664	0.0494802	0.0205796	-0.0659877	0.0797906	-0.0442727
22270	WO	RH	9	-0.77901	28	YE	NS	40	7.71	4.57	76.0986	3.89987	15.209	481.824	-28.0144	1329.34	-28.2342	3.29637	-5.91499	6.28162	-0.119399	-0.024182	-0.137143	-0.0500205	-0.0419764	-0.00842335	-0.00291696	-0.0570801	-0.0342485	0.0141399	0.201458	-0.0199707	-0.211669	-0.111506	-0.0478082	-0.0383947	-0.000634728	-0.0972797	-0.0209283	-0.00716472	-0.0810236	-0.00308084	-0.254363	0.0303306	-0.328438	-0.141989	-0.0140529	-0.129793	-0.00782363
22276	ME	RH	17	7.22099	28	YE	NS	0	5.18	5.2	69.4675	-2.73121	7.45949	520.592	10.7536	1432.68	75.0978	3.36208	-2.74265	6.66055	-0.0487506	-0.01232	-0.000802658	-0.11935	0.0237182	-0.00444067	0.00231833	0.00424335	-0.00857778	-0.00194338	0.0852471	0.00403378	-0.138186	-0.0288903	0.00284178	-0.0589561	-0.0152266	-0.0460452	-0.00786674	0.0159401	-0.103728	-0.0129877	-0.197173	-0.016104	-0.223695	-0.0973616	0.000414386	-0.115392	-0.0178616
22277	WO	RH	12	2.22099	29	YE	NS	14	7.05	4.76	68.3313	-3.86742	14.9569	560.547	50.7086	1383.8	26.2228	3.66051	-10.0726	7.29493	-0.172312	0.000104412	-0.208607	-0.148291	-0.181191	-0.00510894	0.000410626	-0.0221926	-0.165882	-0.0939637	-0.19995	-0.0816368	-0.269383	-0.349045	-0.0533867	-0.0827872	-0.0124183	-0.0666332	-0.0914901	-0.105609	-0.171406	0.0161725	-0.452752	-0.00855352	-0.434872	-0.184219	-0.0506296	-0.339685	-0.0342963
22282	WO	RH	9	-0.77901	29	YE	NS	29	4.62	5.06	75.781	3.58228	12.8327	374.055	-135.783	1106.42	-251.16	3.3922	-6.0536	5.08999	-0.0959411	-0.0106876	-0.135979	-0.0958815	-0.0815988	-0.010409	0.00516904	-0.0475657	-0.119574	-0.0602683	-0.121395	-0.0276006	-0.185548	-0.211759	-0.0336225	-0.067515	-0.00785721	-0.117925	-0.0203898	-0.0628901	-0.0684287	-0.0415117	-0.340373	-0.102948	-0.22355	-0.118254	-0.0291806	-0.180771	-0.0292197
22283	WO	RH	9	-0.77901	26	NO	NS	3	5.75	5.76	68.5147	-3.68398	13.5717	488.593	-21.2454	1233.91	-123.67	3.25257	-2.57304	6.845	-0.086277	-0.011204	-0.0474534	-0.00144022	-0.112223	-0.0114515	-0.0054821	-0.00925371	-0.0578839	0.00721104	0.0121357	0.0257145	-0.163169	0.0321746	0.0706242	0.0559584	-0.0178019	-0.0222782	-0.0175482	0.0236988	0.0195175	0.0352394	-0.151704	-0.0313111	-0.197597	-0.0588005	-0.0592784	-0.0389536	0.00272674
22290	WO	RH	9	-0.77901	27	NO	NS	6	5.74	4.87	68.2957	-3.90301	15.2335	476.412	-33.4264	1210.78	-146.8	3.29637	-6.3133	5.85483	-0.0976088	0.010876	-0.120765	-0.122037	-0.137808	0.000991909	-0.0212867	-0.0394691	-0.150425	0.0314601	0.0789199	-0.0340299	-0.210512	-0.190483	-0.0390187	-0.11019	-0.011859	0.00677017	-0.0847216	-0.0144597	-0.0873733	-0.0402564	-0.340021	-0.0305154	-0.321581	-0.26773	-0.0310607	-0.108793	0.00489383
22291	WO	RH	17	7.22099	27	YE	NS	4	6.53	4.94	78.8966	6.69795	44.8625	431.336	-78.5024	1223.62	-133.96	3.13758	-2.17493	5.54897	0.0389545	0.00501744	-0.00352122	-0.0144305	0.00531263	-0.0111489	0.00155544	0.00115675	-0.0309763	-0.0567771	-0.0270001	0.00226669	-0.0265804	-0.231258	-0.0105042	0.0338339	0.00662569	0.0226985	-0.00404599	-0.0638049	-0.124054	0.00887044	-0.254456	-0.0458426	-0.175913	-0.0607342	-0.0387704	0.0560273	-0.00936959
22292	WO	RH	12	2.22099	29	NO	NS	2	4.62	4.44	66.768	-5.43073	29.4928	575.661	65.8226	1463.56	105.986	3.99452	-1.26223	8.49902	0.02534	0.0144212	-0.0673239	0.0534624	-0.0563925	0.0044392	0.0105696	0.0249196	-0.0146974	-0.0484168	-0.136817	0.0121966	-0.0664882	-0.186693	0.0387488	0.0813005	-0.00247849	-0.0045661	-0.0273195	-0.0945592	-0.0792259	0.0115312	-0.183152	-0.000392938	-0.0228327	-0.0214056	-0.0427957	0.00331374	-0.000695026
22293	WO	RH	9	-0.77901	29	NO	NS	7	6.16	5.57	70.2423	-1.9564	3.82748	436.039	-73.7994	1125.95	-231.625	3.46886	-7.06083	5.6433	-0.0578704	-0.0201973	-0.189967	-0.0373812	-0.125487	0.00472291	0.00170252	0.00245314	-0.116908	-0.00506772	-0.134475	-0.0205901	-0.1914	-0.135366	-0.0844847	-0.016058	0.017901	-0.00499617	-0.0897493	-0.0767625	-0.255881	-0.0543624	-0.508475	-0.0944361	-0.569615	-0.330908	-0.106943	-0.00559438	-0.017529
22294	ME	LH	9	-0.77901	27	YE	NS	7	5.25	6.99	68.2437	-3.95503	15.6422	566.932	57.0936	1644.59	287.014	3.20055	0.402119	7.90004	0.0539972	-0.00927416	-0.0135736	0.0285245	0.0150879	0.0206916	0.00965991	0.0491169	-0.0116639	0.0316005	0.00957789	0.0624333	-0.033373	-0.0353762	0.0765631	0.221961	0.0356636	-0.015814	0.0533792	-0.05774	0.129314	-0.0576281	-0.119287	-0.115101	-0.142022	-0.00830545	-0.0675265	0.107807	0.00976214
22301	WO	RH	17	7.22099	27	NO	NS	6	4.8	4.98	68.2793	-3.91943	15.362	543.049	33.2106	1288.99	-68.5862	3.53457	-7.56783	6.61128	-0.0580323	-0.00058242	-0.127214	-0.24438	-0.0850274	-0.00451275	-0.000958477	-0.00682752	-0.1224	-0.135625	-0.469515	-0.131306	-0.249731	-0.341184	-0.0544563	-0.0840583	0.00439751	-0.175726	-0.101924	-0.190854	-0.178687	-0.0941033	-0.329678	-0.165434	-0.234177	-0.119954	-0.149813	-0.224578	0.000297293
22303	ME	RH	17	7.22099	27	NO	NS	19	5.75	5.11	71.3128	-0.885896	0.784811	540.48	30.6416	1394.15	36.5748	3.28542	-3.39409	7.16241	-0.0734587	-0.00510218	-0.0793904	-0.0995872	-0.0318986	-0.00628723	0.00391475	0.00242998	-0.10006	-0.0754312	0.00552852	-0.0348888	-0.186652	-0.316626	-0.0468914	-0.0450558	0.0315644	-0.0695051	-0.0397547	-0.0537698	-0.0268054	-0.0139757	-0.162314	-0.0606433	0.0125847	0.0474053	-0.0639615	-0.15345	-0.0169991
22305	WO	RH	5	-4.77901	27	YE	NS	5	7.07	5.26	75.039	2.84032	8.06741	488.476	-21.3624	1242.81	-114.768	3.08556	-6.2099	6.03748	-0.0533461	0.0131007	-0.156078	-0.117938	-0.0930662	-0.0065431	0.0175874	0.0602638	-0.0814188	-0.0918658	-0.0772669	-0.0846812	-0.327484	-0.315088	-0.0335774	-0.0793492	0.0165003	-0.0322131	-0.0175174	-0.0491623	-0.0920342	-0.00194143	-0.317415	-0.082893	-0.14585	-0.0458695	-0.0907588	-0.217814	-0.0159978
22309	WO	RH	9	-0.77901	29	YE	NS	10	5.82	4.73	72.5996	0.400894	0.160716	466.839	-42.9994	1226.34	-131.237	3.41136	-3.06505	6.48352	-0.0288813	0.00586229	-0.117333	0.034013	-0.0691339	-0.00894068	0.020759	-0.00595443	-0.0810735	-0.155026	-0.228723	-0.0497055	-0.154197	-0.318946	-0.0221875	-0.0888712	-0.000926287	-0.0358078	-0.0579851	-0.124645	-0.0942699	-0.0110871	-0.162386	-0.0355935	-0.0950293	-0.124975	-0.00984504	0.0827885	-0.0109729
22310	ME	RH	5	-4.77901	26	YE	NS	9	5	4.63	74.6366	2.43786	5.94314	494.902	-14.9364	1465.05	107.47	3.41136	0.562825	5.87417	-0.0305435	-0.0012874	-0.0410644	-0.136432	-0.010212	0.0108221	0.00474277	0.0241292	-0.0125478	0.0258764	0.176653	0.0607614	-0.000425519	-0.0112497	0.00614485	0.0941602	-0.00389578	-0.0194912	-0.0149552	0.0623464	0.0542988	0.0173974	0.0133059	0.0292655	-0.0751478	-0.0572812	0.0037646	0.114766	0.00683082
22312	ME	RH	12	2.22099	29	YE	NS	17	5.65	4.61	75.0527	2.85401	8.14536	568.235	58.3966	1568.35	210.77	3.41136	-0.589207	7.90609	-0.0765795	-0.00285915	-0.0317913	0.0564993	-0.0902646	0.00872262	0.00415001	-0.0182336	-0.0198965	0.0178106	-0.055172	0.00218329	-0.0245396	-0.0656596	0.0228951	0.0693384	0.016226	-0.0724993	0.0153819	-0.01048	-0.00108728	-0.00965655	-0.0617225	-0.0422882	0.0100809	0.0470688	-0.0400869	0.0652654	-0.0189377
22313	WO	RH	12	2.22099	29	NO	NS	13	7.2	4.36	69.3415	-2.85715	8.1633	518.041	8.20264	1348.78	-8.80122	3.21971	-0.847591	6.17654	0.0316356	0.00928977	-0.0047549	0.0239179	0.0184995	0.00433076	0.0203964	0.0658726	0.0320713	-0.0637052	-0.228745	0.0151719	0.0249369	-0.190379	-0.0506733	-0.0904795	-0.0271873	0.00602867	-0.00728264	-0.0887335	-0.0307172	-0.0239379	0.0554939	-0.0790271	0.0552918	0.00179696	-0.0857044	-0.113505	-0.002338
22314	WO	RH	9	-0.77901	28	YE	NS	3	4.85	4.79	69.6701	-2.52861	6.39385	483.889	-25.9494	1178.67	-178.908	3.718	-4.14093	6.43742	-0.0267796	-0.0109879	0.000874717	-0.0632539	-0.165128	-0.00847783	-0.00723351	0.00210524	-0.0614035	-0.137377	-0.389689	-0.100043	-0.151691	-0.234319	0.0328869	-0.0501277	-0.00873795	-0.0134976	-0.0328638	-0.0862824	-0.127931	-0.052158	-0.432726	-0.0317021	-0.108442	-0.193933	-0.00776579	-0.115314	-0.0247971
22316	ME	RH	12	2.22099	29	YE	NS	23	6.27	5.59	68.282	-3.9167	15.3405	608.923	99.0846	1571.91	214.331	3.38398	-5.63389	8.34066	-0.0681946	-0.0185016	-0.108731	-0.00452827	-0.0794796	-0.000434547	0.00497553	-0.0048158	-0.0668535	-0.0110132	-0.0136091	0.0853601	-0.2225	-0.187699	-0.0184689	-0.106406	-0.00681759	-0.00995218	-0.0201169	-0.0976749	-0.122971	-0.0134495	-0.341145	-0.0567656	-0.263518	-0.117684	0.0299955	-0.0566813	-0.0298889
22318	ME	RH	12	2.22099	28	YE	NS	10	5.57	4.38	68.7967	-3.40198	11.5735	578.646	68.8076	1427.88	70.3058	3.70431	-0.247819	6.937	-0.11403	-0.00160926	-0.0107735	-0.0246139	-0.0893255	-0.00254528	0.000382338	-0.00980819	0.00714308	-0.00798934	0.0232036	-0.0384263	0.0707099	0.0335243	0.0439027	0.0432297	0.0298206	0.109797	-0.0206679	-0.0880668	-0.0372669	-0.0306422	-0.141007	-0.0649606	-0.186192	-0.0377701	-0.0271689	0.0443442	-0.00521255
22319	WO	RH	5	-4.77901	26	YE	NS	9	6.58	4.96	74.7817	2.58296	6.67169	426.564	-83.2744	1120.96	-236.615	3.33744	-3.10298	5.88007	0.0308249	-0.013934	-0.0745109	-0.0146519	0.00621243	-0.00582638	0.0077083	0.0235021	-0.0823473	-0.110682	-0.142099	-0.013707	-0.139899	-0.322348	-0.054742	-0.125328	0.0232252	-0.0829124	0.0153682	-0.0896075	-0.111287	-0.0230234	-0.0696799	-0.0387684	-0.0410679	-0.0156828	-0.0546216	-0.192871	-0.0171133
22320	ME	RH	5	-4.77901	28	YE	NS	7	5.68	6.39	67.6632	-4.53545	20.5703	520.993	11.1546	1393.07	35.4958	3.48255	2.04477	7.30282	0.0417719	0.0205491	0.0644074	0.0310124	-0.0458053	0.00888212	0.00764366	0.0389382	0.108555	-0.0118378	0.0144145	0.0572813	-0.0890788	-0.135928	-0.0433176	-0.0462168	-0.00919603	0.0804651	-0.0334857	-0.182886	-0.0319327	-0.0426323	0.10866	-0.0798762	0.188338	0.0488284	-0.0588879	0.126067	-0.00619573
22332	ME	RH	9	-0.77901	30	YE	NS	9	5.45	4.03	69.5715	-2.62717	6.90202	539.717	29.8786	1493.24	135.667	3.02806	-1.69283	8.16897	-0.0425163	0.0152525	0.032087	-0.040643	-0.0361973	-0.00383357	0.0088371	0.0336719	-0.0329484	-0.0224163	0.00661215	-0.0137931	-0.242964	-0.177247	-0.067214	-0.0681971	-0.0158049	0.0297471	0.00476238	-0.0671162	-0.0192765	-0.0318051	-0.00812282	-0.0810796	-0.138755	-0.048068	-0.00121662	-0.142316	-0.0249131
22334	WO	RH	9	-0.77901	30	YE	NS	6	5.81	5.5	72.334	0.135323	0.0183122	459.842	-49.9964	1197.92	-159.654	3.25804	-7.03705	4.87553	-0.177089	-0.0301371	-0.147301	-0.150545	-0.14052	0.00617546	-0.00196508	-0.103798	-0.188943	0.0299663	0.0411898	0.00820084	-0.173423	-0.201203	-0.0504078	-0.033428	-0.0151119	-0.121511	-0.0336067	-0.0351164	-0.122793	-0.0313612	-0.386846	-0.0429012	-0.310921	-0.137109	-0.0270479	-0.169878	-0.028691
22335	ME	LH	17	7.22099	29	YE	NS	4	5.93	4.88	72.0903	-0.108346	0.0117389	446.826	-63.0124	1348.74	-8.83622	3.44148	-0.587829	5.37606	0.0946473	0.0280224	-0.00132702	0.103729	0.025107	-0.0106973	0.005152	0.00213873	0.10312	-0.129428	-0.162696	0.0423512	0.0343699	-0.232504	-0.00478908	-0.0566352	-0.0305366	0.144366	0.0110472	-0.129766	0.00344271	-0.0193466	0.0741681	-0.0784977	-0.0204077	0.0242135	-0.0300776	-0.137499	-0.0207075
22338	WO	LH	9	-0.77901	28	YE	NS	8	7.79	4.92	69.0842	-3.11451	9.70015	493.806	-16.0324	1284.18	-73.4012	3.29637	-6.85481	6.18766	-0.0774791	-0.00493087	-0.211218	-0.193613	-0.156833	0.00110737	0.00845751	-0.0064044	-0.135975	-0.0177574	0.0528304	0.00740899	-0.220863	-0.224464	0.0153478	-0.0432299	-0.0102083	-0.132477	0.0043557	-0.0766196	-0.17184	-0.0391727	-0.365246	-0.0618603	-0.24979	-0.0297842	-0.0745922	-0.275878	-0.0214907
22339	ME	RH	12	2.22099	29	NO	NS	8	6.87	5.16	69.7084	-2.49028	6.20148	543.136	33.2976	1443.89	86.3118	3.29637	-7.89413	7.13382	-0.11723	-0.0205227	-0.237245	-0.0964705	-0.151994	-0.00268708	0.015889	-0.0397395	-0.121317	-0.062504	-0.197321	-0.0537788	-0.25002	-0.22084	-0.10651	-0.0469423	0.00924359	-0.056003	-0.187164	-0.0645107	-0.146897	-0.0975911	-0.426617	-0.0448252	-0.271142	-0.319064	0.0946466	-0.255529	-0.0337011
22340	ME	RH	5	-4.77901	27	YE	NS	6	6.71	5.55	67.4278	-4.77091	22.7615	618.768	108.93	1619.61	262.031	3.05818	-6.78672	8.65407	-0.0277663	0.00942522	-0.0818448	0.0256188	-0.252364	-0.00709383	-0.00516317	-0.0103186	0.0346333	-0.0399492	0.00570565	-0.120734	-0.00815282	-0.225434	0.00568596	-0.113648	-0.0122732	0.00790019	-0.0983726	-0.171725	-0.122403	-0.117576	-0.81313	-0.113157	-0.621941	-0.445641	-0.064034	-0.015874	-0.0399208
22346	ME	RH	5	-4.77901	29	YE	NS	18	5.32	4.41	70.2259	-1.97282	3.89203	536.435	26.5966	1511.28	153.704	3.14579	-1.63997	7.26761	-0.0536614	0.020247	-0.110739	-0.062795	0.00451441	0.000863408	-0.00694741	-0.0455577	-0.0381083	0.000259299	0.0506162	0.0113351	-0.157826	-0.0760363	-0.0297368	0.0849874	0.0204427	-0.00822871	-0.0188566	-0.0290831	-0.0375187	0.0264513	0.00561538	-0.0311018	-0.069499	-0.0359732	0.0865347	0.0194983	-0.0381821
22348	WO	RH	5	-4.77901	24	YE	CS	24	4.48	4.58	72.4298	0.231147	0.0534292	516.512	6.67364	1388.79	31.2158	3.14305	-7.08547	5.78824	-0.120395	-0.00382883	-0.103046	-0.190238	-0.0329013	0.00304382	0.00450031	-0.0317154	-0.119964	-0.000178012	-0.0114214	0.0101011	-0.282173	-0.132485	-0.0756278	-0.111379	-0.00377754	-0.1256	-0.0585398	-0.135127	-0.113807	-0.0798049	-0.254648	-0.125775	-0.295321	-0.132538	-0.151884	-0.302773	-0.025359
22349	ME	RH	5	-4.77901	29	YE	CS	8	5.56	5.1	77.4867	5.28796	27.9625	535.21	25.3716	1561.05	203.476	3.14305	-3.31143	6.69793	-0.0197328	-0.0258467	-0.0592834	-0.0173793	-0.0348531	0.00593903	0.016649	0.0623151	-0.0206996	-0.000995529	0.123404	0.0538603	-0.0413112	-0.180272	0.0513134	0.0032694	-0.00173156	-0.0582345	-0.0461717	-0.103284	-0.0279249	-0.00755915	0.00410524	-0.106854	-0.135653	-0.052051	-0.0576134	-0.0995847	-0.0144774
22352	ME	LH	17	7.22099	30	YE	NS	3	5.56	6.12	68.731	-3.46769	12.0249	514.4	4.56164	1387.11	29.5308	3.27721	-1.5797	7.32423	0.0375663	0.000940862	0.000485627	0.0306596	-0.108857	-0.00853068	0.0162149	0.0646228	0.0601473	-0.125195	-0.221881	-0.0487832	-0.335157	-0.453091	0.0155026	-0.0179568	0.02009	-0.0050031	0.027531	-0.123252	-0.0323989	-0.00282158	-0.1045	-0.118705	0.095003	0.0376323	-0.032164	-0.275868	0.0223663
22354	WO	RH	12	2.22099	29	YE	NS	2	5.85	4.95	72.5969	0.398156	0.158529	515.772	5.93364	1356.32	-1.26322	3.52635	-4.65183	7.35304	-0.0354249	-0.0110877	-0.0788702	-0.059493	-0.0380915	0.000402285	0.00869729	0.00756652	-0.116038	-0.0650944	-0.0736103	-0.0242097	-0.0842433	-0.25972	0.00537978	-0.0465331	-0.00743661	-0.0404199	-0.0610946	-0.146752	-0.204953	-0.0466508	-0.302126	-0.15203	-0.245432	-0.169786	-0.0865061	-0.0734262	-0.023162
22356	ME	RH	5	-4.77901	27	YE	NS	6	4.84	5.09	69.1444	-3.05427	9.32859	612.843	103.005	1712.37	354.789	3.39767	-3.09329	8.03409	-0.0778004	0.00823811	-0.0896062	0.0360115	-0.0851583	-0.0168078	0.00335097	-0.014937	-0.1352	-0.180518	-0.161328	-0.0277662	-0.201821	-0.41833	-0.106246	-0.114314	-0.0197325	-0.0560943	-0.088063	-0.0910712	-0.167208	-0.00715413	-0.246322	-0.1205	0.0766565	-0.027811	-0.171709	-0.185177	-0.0314956
22357	ME	RH	12	2.22099	28	YE	NS	14	4.83	4.85	74.59	2.39131	5.71837	482.967	-26.8714	1375.37	17.7958	3.51814	-2.00333	6.46734	-0.107142	-0.000244561	-0.0859414	0.0829974	-0.103403	0.00802024	0.0121032	0.05367	0.0563885	-0.11153	-0.227202	-0.0175923	-0.153686	-0.287232	-0.0393716	-0.0200667	0.00493267	0.0759883	-0.0128916	0.102691	0.0218004	0.0150994	-0.0867557	0.0341132	0.0548415	0.175386	-0.0194568	-0.243867	0.0118544
22358	WO	RH	12	2.22099	26	YE	NS	5	5.51	4.66	70.8309	-1.36776	1.87076	498.174	-11.6644	1337.73	-19.8462	3.25804	-6.34553	7.33705	-0.0430605	-0.0270541	-0.0417863	-0.0815478	-0.00454426	0.00327623	0.00806374	-0.0351215	-0.0984416	-0.0338343	0.00913036	0.0323923	-0.294062	-0.263465	0.0383092	-0.0132577	0.0104399	-0.137597	-0.0291623	-0.00567531	-0.0894447	-0.000388239	-0.0952462	0.00628647	-0.235909	-0.0926455	0.0134602	-0.190615	-0.00439405
22368	WO	RH	12	2.22099	29	YE	NS	7	5.47	4.6	80.9665	8.76777	76.8737	451.717	-58.1214	1323.04	-34.5342	3.41136	-4.53748	5.60055	-0.110465	-0.033592	-0.19242	0.0215184	-0.120622	-0.00136418	0.00064379	0.0376284	-0.074365	-0.0747304	-0.170658	-0.0626461	-0.207643	-0.336265	0.0323287	-0.103656	-0.0161121	-0.0689925	-0.0309422	-0.118419	-0.0272097	-0.0432453	-0.0501671	-0.135183	-0.0302537	-0.024623	-0.0687478	-0.0759753	-0.0196046
22377	WO	RH	9	-0.77901	27	YE	NS	26	5.6	5.2	79.6687	7.47002	55.8013	443.689	-66.1494	1245.78	-111.801	3.31006	-4.85822	5.54468	-0.13624	-0.0334924	-0.0489234	-0.0439292	-0.173472	-0.0163432	-0.00950744	-0.0889423	-0.126591	-0.0342601	-0.0243975	0.0388742	-0.149727	-0.172972	-0.0264137	-0.177815	-0.0150768	-0.0351893	-0.0960409	-0.115619	-0.113614	-0.0394863	-0.467711	-0.114938	-0.325287	-0.243374	-0.0876161	-0.0701087	-0.0296173
22378	WO	RH	9	-0.77901	29	YE	NS	5	5.33	4.49	69.6454	-2.55325	6.51907	476.703	-33.1354	1211.22	-146.361	3.31554	-5.55264	6.51598	-0.03466	-0.00206259	-0.0626464	-0.159244	0.0104858	0.0170154	-0.0079677	-0.00046831	-0.0341098	0.00841067	0.0201294	-0.00961515	-0.195138	-0.177408	-0.0218137	-0.0904425	-0.0205988	-0.0526801	-0.0536571	-0.162829	-0.131572	-0.0448108	-0.120747	-0.0898103	-0.351187	-0.108767	-0.0250558	-0.293555	-0.00824367
22392	WO	RH	5	-4.77901	29	YE	NS	4	6.28	5.52	76.46	4.26126	18.1584	423.977	-85.8614	1170.85	-186.729	3.26078	-5.09817	5.25681	-0.0598902	0.013711	-0.0663722	-0.0899507	-0.102501	-0.00393136	-0.0014077	0.0102832	-0.171766	-0.0847723	-0.165601	-0.0160898	-0.21539	-0.417069	-0.115565	-0.15703	-0.0375278	-0.0385895	0.0155162	0.0916323	-0.151065	0.0113476	-0.26819	0.0733897	-0.0964879	0.0586289	0.0761553	-0.128432	-0.0186783
22395	WO	RH	5	-4.77901	30	YE	NS	10	5.64	5.39	72.6872	0.488505	0.238638	514.308	4.46964	1255.48	-102.097	3.35934	-2.25133	7.11947	-0.0154168	0.00325683	-0.0624165	-0.0713192	0.0535943	0.00586049	-0.000774646	-0.0115317	-0.0591136	-0.0733738	-0.150113	-0.0443662	-0.156942	-0.280219	-0.0196098	-0.0616269	-0.0231173	-0.055668	-0.0416308	-0.115177	-0.0533802	0.0165585	-0.143941	-0.092256	-0.040789	0.000373228	-0.0585464	-0.0386952	-0.00497267
22400	WO	RH	16	6.22099	29	YE	NS	1	4.52	4.66	70.7214	-1.47727	2.18233	532.186	22.3476	1356.92	-0.660223	3.69884	-8.05524	6.7351	-0.0911158	-0.00280191	-0.149494	-0.110424	-0.195833	-0.0137274	-0.0131016	-0.0638339	-0.106003	-0.0499523	-0.0250167	-0.0665143	-0.237396	-0.221588	-0.0575791	-0.0188716	-0.0120159	-0.158328	-0.0351641	-0.0131027	-0.106733	-0.0212459	-0.234343	-0.0581999	-0.367806	-0.170922	-0.0195765	-0.11556	-0.0317195
22401	ME	RH	16	6.22099	29	YE	NS	0	5.95	4.93	71.1923	-1.00636	1.01276	548.551	38.7126	1493.44	135.862	3.69884	-8.24124	6.61872	-0.0879516	-0.0238331	-0.129429	-0.0692905	-0.0785543	0.00342835	-0.00674363	-0.0506368	-0.131593	-0.0582	-0.31082	-0.0752878	-0.28015	-0.344907	-0.12155	-0.111621	-0.00485726	-0.151277	-0.103434	-0.191366	-0.149387	-0.0489323	-0.323999	-0.0649429	-0.254896	-0.172153	-0.0540043	-0.234313	-0.0283156
22407	ME	RH	16	6.22099	27	YE	NS	1	5.17	4.42	75.0992	2.90055	8.4132	528.119	18.2806	1398.95	41.3728	4.35866	2.35784	6.3751	-0.121425	-0.00934338	0.0285849	-0.0340707	-0.0965045	0.000515984	0.0104166	0.0219333	0.0490734	-0.0775497	-0.162378	-0.0894219	-0.132486	-0.162066	0.0270017	0.00818903	0.00697855	0.147932	-0.00964182	-0.00569001	0.0548184	0.0275992	0.172064	0.00102206	0.0706074	0.121951	-0.00910698	0.0688506	-0.0120954
22410	WO	RH	12	2.22099	29	NO	CS	19	4.53	5.1	69.0951	-3.10355	9.63205	461.355	-48.4834	1294.49	-63.0922	3.0089	-3.9772	6.32741	-0.0526816	-0.0194896	-0.0999174	-0.13757	-0.0245775	-0.00484117	0.000328991	0.00746353	-0.0250888	-0.132606	-0.300463	-0.0320366	-0.250432	-0.316387	0.0172373	-0.00731108	0.0034158	-0.0582897	-0.00746087	-0.136082	-0.0636899	-0.0507963	-0.095772	-0.0825297	0.0432743	-0.0283798	-0.0600467	-0.200075	-0.004474
22415	ME	RH	17	7.22099	27	YE	NS	3	7.05	4.75	73.7194	1.52068	2.31245	488.708	-21.1304	1407.94	50.3588	3.36756	0.678534	6.29406	-0.167092	-0.0312448	-0.00127737	0.0838097	-0.0955517	0.000231177	-0.0192848	-0.0390332	-0.0527496	0.0798486	0.126247	-0.0113835	0.283585	0.0677992	0.0564008	0.191123	0.0221656	0.0428967	-0.0222034	0.10223	0.0414542	0.0168756	-0.134715	0.0681271	-0.345224	-0.138498	0.0384699	0.0383521	-0.0368048
22417	WO	RH	5	-4.77901	29	YE	NS	5	8.04	5.06	73.7878	1.58912	2.52531	377.07	-132.768	1114.08	-243.497	3.47433	-4.41811	4.30452	-0.0876776	-0.0119111	-0.0715502	-0.120416	-0.0886801	-0.00974463	-0.00157535	-0.0294441	-0.0932831	-0.0327749	-0.134812	-0.0229628	-0.079163	-0.133548	-0.0623338	-0.0632687	-0.00605921	-0.0827026	-0.0408109	-0.0214817	-0.0588577	-0.00514375	-0.222188	-0.0317681	-0.190988	-0.0835118	-0.0526041	-0.0818026	-0.0131164
22418	WO	RH	9	-0.77901	25	YE	NS	0	6.24	4.93	68.6845	-3.51423	12.3498	522.084	12.2456	1274.32	-83.2572	3.48802	-5.22617	7.152	-0.0792367	0.00326546	-0.126394	-0.160394	-0.0484113	-0.00459776	-0.00412411	0.0210236	0.043808	-0.106265	-0.12488	-0.0212864	0.110119	-0.496291	-0.0534323	-0.0505175	0.0143634	-0.220729	-0.109903	-0.147334	-0.242154	-0.0264721	-0.399727	-0.10502	-0.279516	-0.0952689	-0.0629521	0.0320993	-0.0292818
22424	WO	RH	9	-0.77901	29	NO	NS	6	6.19	4.45	76.4873	4.28864	18.3925	501.311	-8.52736	1311.4	-46.1772	3.15948	-7.92441	6.48439	-0.0797534	-0.00762803	-0.213735	-0.0808926	-0.0842932	-0.00147841	-0.0163937	-0.01816	-0.115775	-0.0628249	-0.12504	-0.0215899	-0.202651	-0.184126	-0.0415968	-0.0620266	0.00110195	-0.16315	-0.0460379	-0.122143	-0.121212	-0.0494871	-0.274209	-0.129404	-0.270868	-0.113102	-0.0797343	-0.148822	0.00370694
22431	ME	RH	9	-0.77901	27	YE	NS	18	4.76	4.9	74.1191	1.9204	3.68794	504.753	-5.08536	1347.76	-9.82122	3.26626	-0.243398	6.68547	-0.0520726	-0.0114377	-0.0773494	0.102814	-0.11733	0.00896182	0.00972496	-0.020358	0.0685838	-0.0299741	0.0417571	-0.014744	0.0258736	0.0051714	0.0157786	0.0444345	0.0158745	0.0980254	-0.0181522	0.0200267	-0.0539386	0.0449153	-0.350657	0.0422369	-0.161537	-0.00224251	0.08099	-0.0113957	-0.0159564
22432	ME	RH	5	-4.77901	30	YE	NS	10	4.99	4.29	70.6502	-1.54846	2.39771	551.441	41.6026	1474.31	116.728	3.52635	-4.87019	6.49012	-0.0293598	0.0026142	-0.056383	-0.0600299	0.0265282	-0.00461156	-0.00200099	-0.0362312	-0.0640081	-0.0368196	-0.0485601	-0.00624881	-0.08542	-0.251442	-0.104725	-0.213254	-0.0275339	-0.138368	-0.023336	-0.132827	-0.084504	-0.0746537	-0.00763656	-0.156387	-0.00486279	-0.0529867	-0.0778054	-0.264327	-0.0464532
22438	ME	RH	9	-0.77901	28	YE	NS	4	5.26	4.93	70.8309	-1.36776	1.87076	537.284	27.4456	1509.56	151.984	3.32101	-7.78799	6.83243	-0.165265	-0.000461185	0.0266591	-0.27643	-0.0597514	-0.0132002	0.00183661	-0.0372367	-0.0519614	0.0282046	0.11458	0.0227866	-0.234227	-0.105431	-0.0292418	0.0286761	0.00328629	-0.21283	-0.0277055	-0.0506996	0.0112654	-0.0193398	-0.317809	-0.0291279	-0.525053	-0.234532	0.02559	-0.180872	-0.0128988
22441	ME	RH	5	-4.77901	28	YE	NS	8	5.13	4.4	70.2834	-1.91533	3.66848	529.714	19.8756	1338.39	-19.1922	3.26078	-2.87017	7.85688	-0.0420543	-0.040477	0.000785149	-0.016398	0.0293635	-0.00703506	0.000441857	-0.0024231	-0.0946241	0.00402738	0.120732	0.013304	-0.0754906	-0.165435	0.00718837	-0.0235887	0.00565589	-0.0504579	-0.00231423	-0.108953	-0.0859091	-0.0418352	-0.284097	-0.100036	-0.275582	-0.151814	0.000317225	0.0575751	-0.00685732
22445	WO	RH	9	-0.77901	29	YE	NS	23	6.03	5.31	73.5524	1.35367	1.83241	430.541	-79.2974	1140.78	-216.801	3.43053	0.231451	5.58732	0.00104628	0.00513344	-0.0806698	-0.0509839	-0.0954963	-0.0020424	0.0102334	0.00125135	-0.0354542	-0.0547344	-0.20535	-0.00944963	-0.0209078	-0.151635	-0.052872	0.00997742	0.0177646	-0.0582483	0.0173978	-0.0303143	0.0210453	0.0224115	0.136132	-0.0113922	0.191432	0.248741	-0.0201786	0.0694953	-0.0115524
22450	WO	RH	5	-4.77901	29	YE	NS	13	6.17	4.39	79.3812	7.18255	51.589	440.525	-69.3134	1220.3	-137.279	2.96783	-14.7754	5.36944	-0.29958	-0.0822513	-0.381871	-0.206951	-0.804836	-0.0414862	-0.0177475	-0.100718	-0.164795	-0.112664	-0.512911	-0.156308	-0.310227	-0.559876	-0.423893	-0.107951	-0.00966811	-0.304445	-0.201871	-0.3335	-0.470112	-0.224834	-0.698995	-0.249894	-0.534312	-0.755857	-0.237491	-0.00587702	-0.0601331
22452	ME	RH	9	-0.77901	27	YE	NS	4	5.55	4.54	78.3546	6.15586	37.8946	501.43	-8.40836	1419.6	62.0218	3.0883	-11.6028	6.69181	-0.295826	-0.0457678	-0.12571	-0.0807026	-0.333874	-0.00645327	-0.021118	-0.0756245	-0.231891	-0.0385843	-0.144193	-0.127271	-0.311693	-0.355551	-0.0560312	-0.207301	-0.00737685	-0.161407	-0.141787	-0.210639	-0.341806	-0.123379	-0.574046	-0.229374	-0.472581	-0.508903	-0.233489	-0.272159	-0.0697756
22458	WO	RH	12	2.22099	29	NO	NS	30	5.5	5.01	67.707	-4.49165	20.1749	463.953	-45.8854	1273.03	-84.5512	3.15674	-5.16387	6.46182	-0.0352739	0.0153207	-0.133168	-0.0356238	-0.0571366	-0.00460896	-0.00192892	-0.0198796	0.0294305	-0.0162253	-0.00199345	-0.0500317	-0.0118339	-0.0470819	-0.000994348	-0.0548244	-0.0196537	-0.0361731	-0.0291671	-0.10023	-0.128368	-0.0352371	-0.419673	-0.117385	-0.233063	-0.15299	-0.0961762	-0.0702033	-0.00606334
22461	WO	RH	5	-4.77901	28	YE	NS	13	8.37	5.19	74.9788	2.78009	7.72888	488.415	-21.4234	1242.29	-115.289	3.83299	-4.95044	6.51043	-0.0589041	0.00695994	-0.0551986	-0.162913	-0.0670653	0.000956851	-0.00723892	-0.0692896	-0.0924925	-0.0790494	-0.201188	-0.0388721	-0.16204	-0.294196	-0.0766295	-0.067965	-0.0197618	-0.0356386	-0.0149001	-0.104909	-0.102166	-0.0135752	-0.213443	-0.00386054	-0.0625179	0.0146985	-0.0385097	-0.126541	-0.0291728
22462	ME	RH	5	-4.77901	29	NO	CS	5	8.71	4.99	73.6701	1.47139	2.165	562.149	52.3106	1478.82	121.243	3.83299	-9.97889	5.6258	-0.162187	-0.0282469	-0.248542	0.0314756	-0.171703	0.00967683	0.00618984	0.031041	-0.0528755	-0.0820182	-0.164672	-0.0825915	0.103626	-0.405882	-0.223448	-0.131151	-0.0141854	-0.043873	-0.183881	-0.266271	-0.309448	-0.147225	-0.504145	-0.123108	-0.569669	-0.37582	-0.190039	-0.238301	-0.0290382
22464	WO	RH	5	-4.77901	30	YE	NS	5	4.93	4.44	68.6407	-3.55804	12.6596	492.975	-16.8634	1331.44	-26.1412	3.32101	-5.17643	7.27371	-0.0332157	-0.0157452	-0.0936488	-0.0604961	-0.149788	0.0123355	0.00556427	0.000182565	-0.0221821	-0.0650545	0.0310643	-0.0161992	-0.123649	-0.255371	-0.014712	-0.105835	0.00408171	-0.016756	-0.0810915	-0.0227668	-0.212702	-0.03533	-0.448107	-0.017628	-0.334417	-0.344528	-0.0142684	-0.0942302	-0.0102405
22468	WO	RH	9	-0.77901	28	YE	NS	6	5.14	5.04	71.8905	-0.308209	0.0949929	526.116	16.2776	1356.99	-0.584223	3.77002	-10.5071	6.00961	-0.308423	-0.0552817	-0.189042	-0.277775	-0.23777	-0.0191905	-0.0199132	-0.107735	-0.235498	-0.03242	-0.0942446	-0.103376	-0.378754	-0.233898	-0.144566	-0.209915	-0.0147264	-0.244941	-0.0783538	-0.0687258	-0.143359	-0.0899926	-0.232127	-0.0468019	-0.253219	-0.0902557	-0.043791	-0.370048	-0.0504669
22470	ME	RH	17	7.22099	29	YE	CS	3	7.6	5.05	68.95	-3.24866	10.5538	553.113	43.2746	1459.2	101.627	3.25804	-4.11198	6.86713	-0.0515465	-0.0181653	-0.104205	-0.116008	-0.0720867	-0.0102269	-0.00182097	0.0611053	-0.040497	-0.0989389	-0.19913	-0.0369284	-0.190419	-0.275354	-0.0795202	-0.0468084	-0.00546497	-0.0577352	0.00306847	-0.069478	-0.0632231	0.00373635	-0.204719	-0.0847264	-0.197089	-0.0603106	-0.0873784	-0.0519723	-0.0184713
[truncated: 260 more rows]
[truncated: 26 more columns]

## Sheet: Shifting windows
Windows	N	Mean Age	Mean GM	Std GM	Rate GM
1	32	66.18	549.06	53.78	-7.78571
2	95	67.02	542.52	50.03	-18.58
3	133	68.02	523.94	44.79	-1.08333
4	108	68.98	522.9	39.97	-9.09184
5	102	69.96	513.99	41.73	1.09346
6	105	71.03	515.16	45.02	-10.4792
7	85	71.99	505.1	52.63	2.43434
8	81	72.98	507.51	44.59	0.357143
9	76	73.96	507.86		-11.4118
10	76	74.98	496.22	49.16	-4.8835
11	74	76.01	491.19	52.17	-7.38542
[truncated: 5 more rows]

## Sheet: HRT
Subject	Rate GM	HRT
[truncated: 491 more rows]
